# Supplementary material for: 4-Chloro­butyl 7-chloro-1-cyclo­propyl-4-(1,3-diethyl-4,6-dioxo-2-sulfanyl­idene-1,3-diazinan-5-yl­idene)-6-fluoro-1,4-di­hydro­quinoline-3-carboxyl­ate
Source: Acta Crystallogr Sect E Struct Rep Online. 2013 Jul 3;69(Pt 8):o1191. doi: 10.1107/S1600536813016024 (PMC3793705; doi:10.1107/S1600536813016024)
Supplement: Supplementary file 1 [file e-69-o1191-sup1.cif]

##############################################################################
#                                                                            #
# This CIF contains the data in a paper accepted for publication in          #
# Acta Crystallographica Section E. It conforms to the requirements of       #
# Notes for Authors for Acta Crystallographica Section E, and has been       #
# peer reviewed under the auspices of the IUCr Commission on Journals.       #
#                                                                            #
# Full details of the Crystallographic Information File format               #
# are given in the paper "The Crystallographic Information File (CIF):       #
# a New Standard Archive File for Crystallography" by S. R. Hall, F. H.      #
# Allen and I. D. Brown [Acta Cryst. (1991), A47, 655-685].                  #
#                                                                            #
# The current version of the core CIF dictionary is obtainable from          #
# ftp://ftp.iucr.org/pub/cif_core.dic.                                       #
#                                                                            #
# Software is freely available for graphical display of the structure(s)     #
# in this CIF. For information consult the CIF software page                 #
# http://www.iucr.org/resources/cif/software.                                #
#                                                                            #
# This file may be used for bona fide research purposes within the           #
# scientific community so long as proper attribution is given to the journal # 
# article from which it was obtained.                                        #
#                                                                            #
##############################################################################
data_I
_audit_creation_method     SHELXL97
_chemical_name_systematic
;\
4-Chlorobutyl
7-chloro-1-cyclopropyl-4-(1,3-diethyl-4,6-dioxo-2-sulfanylidene-\
1,3-diazinan-5-ylidene)-6-fluoro-1,4-dihydroquinoline-3-carboxylate
;
_chemical_name_common     ?
_chemical_formula_moiety     'C25 H26 Cl2 F N3 O4 S'
_chemical_formula_sum     'C25 H26 Cl2 F N3 O4 S'
_chemical_formula_iupac     'C25 H26 Cl2 F N3 O4 S'
_chemical_formula_weight     554.45
_chemical_melting_point     ?
_symmetry_cell_setting     monoclinic
_symmetry_space_group_name_H-M     'C 2/c'
_symmetry_space_group_name_Hall     '-C 2yc'
loop_
    _symmetry_equiv_pos_as_xyz
    'x, y, z'
    '-x, y, -z+1/2'
    'x+1/2, y+1/2, z'
    '-x+1/2, y+1/2, -z+1/2'
    '-x, -y, -z'
    'x, -y, z-1/2'
    '-x+1/2, -y+1/2, -z'
    'x+1/2, -y+1/2, z-1/2'
_cell_length_a     24.3035(15)
_cell_length_b     13.8310(8)
_cell_length_c     16.4507(16)
_cell_angle_alpha     90.00
_cell_angle_beta     107.345(8)
_cell_angle_gamma     90.00
_cell_volume     5278.3(7)
_cell_formula_units_Z     8
_cell_measurement_reflns_used     2598
_cell_measurement_theta_min     2.8774
_cell_measurement_theta_max     29.0219
_cell_measurement_temperature     293(2)
_exptl_crystal_description     parallelpiped
_exptl_crystal_colour     orange
_exptl_crystal_size_max     0.30
_exptl_crystal_size_mid     0.15
_exptl_crystal_size_min     0.06
_exptl_crystal_density_diffrn     1.395
_exptl_crystal_density_meas     ?
_exptl_crystal_density_method     'not measured'
_exptl_crystal_F_000     2304
_exptl_absorpt_coefficient_mu     0.369
_exptl_absorpt_correction_type     multi-scan
_exptl_absorpt_process_details     '(CrysAlis PRO; Agilent, 2011)'
_exptl_absorpt_correction_T_min     0.60551
_exptl_absorpt_correction_T_max     1.00000
_diffrn_ambient_temperature     293(2)
_diffrn_radiation_type     MoK\a
_diffrn_radiation_wavelength     0.71070
_diffrn_radiation_source     'Enhance (Mo) X-ray Source'
_diffrn_radiation_monochromator     graphite
_diffrn_measurement_device_type     'Agilent Xcalibur Eos'
_diffrn_measurement_method     '\w scans'
_diffrn_detector_area_resol_mean     16.0534
_diffrn_reflns_number     12511
_diffrn_reflns_av_R_equivalents     0.0467
_diffrn_reflns_av_sigmaI/netI     0.0741
_diffrn_reflns_theta_min     2.88
_diffrn_reflns_theta_max     25.03
_diffrn_reflns_theta_full     25.03
_diffrn_measured_fraction_theta_max     0.999
_diffrn_measured_fraction_theta_full     0.999
_diffrn_reflns_limit_h_min     -28
_diffrn_reflns_limit_h_max     22
_diffrn_reflns_limit_k_min     -16
_diffrn_reflns_limit_k_max     16
_diffrn_reflns_limit_l_min     -19
_diffrn_reflns_limit_l_max     18
_diffrn_standards_number     ?
_diffrn_standards_interval_count     ?
_diffrn_standards_interval_time     ?
_diffrn_standards_decay_%     0.0
_refine_special_details     ?
_reflns_number_total     4664
_reflns_number_gt     2477
_reflns_threshold_expression     I>2\s(I)
_refine_ls_structure_factor_coef     Fsqd
_refine_ls_matrix_type     full
_refine_ls_R_factor_all     0.1461
_refine_ls_R_factor_gt     0.0776
_refine_ls_wR_factor_gt     0.1847
_refine_ls_wR_factor_ref     0.2303
_refine_ls_goodness_of_fit_ref     1.022
_refine_ls_restrained_S_all     1.022
_refine_ls_number_reflns     4664
_refine_ls_number_parameters     325
_refine_ls_number_restraints     0
_refine_ls_number_constraints     0
_refine_ls_hydrogen_treatment     constr
_refine_ls_weighting_scheme     calc
_refine_ls_weighting_details
         'calc w=1/[\s^2^(Fo^2^)+(0.1011P)^2^+5.5588P] where P=(Fo^2^+2Fc^2^)/3'
_atom_sites_solution_hydrogens     geom
_atom_sites_solution_primary     direct
_atom_sites_solution_secondary     difmap
_refine_ls_shift/su_max     0.000
_refine_ls_shift/su_mean     0.000
_refine_diff_density_max     0.579
_refine_diff_density_min     -0.400
_refine_ls_extinction_method     none
_refine_ls_extinction_coef     ?
loop_
    _atom_type_symbol
    _atom_type_description
    _atom_type_scat_dispersion_real
    _atom_type_scat_dispersion_imag
    _atom_type_scat_source
    'C' 'C' 0.0033 0.0016
                         'International Tables Vol C Tables 4.2.6.8 and 6.1.1.4'
    'H' 'H' 0.0000 0.0000
                         'International Tables Vol C Tables 4.2.6.8 and 6.1.1.4'
    'Cl' 'Cl' 0.1484 0.1585
                         'International Tables Vol C Tables 4.2.6.8 and 6.1.1.4'
    'F' 'F' 0.0171 0.0103
                         'International Tables Vol C Tables 4.2.6.8 and 6.1.1.4'
    'N' 'N' 0.0061 0.0033
                         'International Tables Vol C Tables 4.2.6.8 and 6.1.1.4'
    'O' 'O' 0.0106 0.0060
                         'International Tables Vol C Tables 4.2.6.8 and 6.1.1.4'
    'S' 'S' 0.1246 0.1234
                         'International Tables Vol C Tables 4.2.6.8 and 6.1.1.4'
_computing_data_collection     'CrysAlis PRO (Agilent, 2011)'
_computing_cell_refinement     'CrysAlis PRO (Agilent, 2011)'
_computing_data_reduction     'CrysAlis PRO (Agilent, 2011)'
_computing_structure_solution     'SHELXS97 (Sheldrick, 2008)'
_computing_structure_refinement     'SHELXL97 (Sheldrick, 2008)'
_computing_molecular_graphics     'ORTEPIII (Burnett & Johnson, 1996)'
_computing_publication_material     'SHELXL97 (Sheldrick, 2008)'
loop_
    _atom_site_type_symbol
    _atom_site_label
    _atom_site_fract_x
    _atom_site_fract_y
    _atom_site_fract_z
    _atom_site_U_iso_or_equiv
    _atom_site_adp_type
    _atom_site_calc_flag
    _atom_site_refinement_flags
    _atom_site_occupancy
    _atom_site_symmetry_multiplicity
    _atom_site_disorder_assembly
    _atom_site_disorder_group
    S S1 0.24101(6) 0.17120(14) 0.14821(12) 0.0943(6) Uani d . 1 1 . .
    Cl Cl1 -0.19348(8) 0.14374(13) 0.09519(18) 0.1377(10) Uani d . 1 1 . .
    Cl Cl2 0.08427(9) 1.00624(14) 0.18342(15) 0.1267(8) Uani d . 1 1 . .
    F F1 -0.07857(15) 0.0682(2) 0.1166(3) 0.1128(14) Uani d . 1 1 . .
    O O1 0.03572(14) 0.2291(3) 0.0014(2) 0.0712(11) Uani d . 1 1 . .
    O O2 0.12679(13) 0.4217(2) 0.2354(2) 0.0586(9) Uani d . 1 1 . .
    O O3 0.08993(13) 0.5366(2) 0.0784(2) 0.0578(9) Uani d . 1 1 . .
    O O4 0.06525(13) 0.6089(2) 0.1858(2) 0.0612(10) Uani d . 1 1 . .
    N N1 -0.08816(13) 0.4624(2) 0.1034(2) 0.0369(8) Uani d . 1 1 . .
    N N2 0.12960(16) 0.2031(3) 0.0780(2) 0.0483(10) Uani d . 1 1 . .
    N N3 0.17566(15) 0.3066(3) 0.1881(2) 0.0531(11) Uani d . 1 1 . .
    C C1 -0.08558(17) 0.3631(3) 0.1035(3) 0.0405(10) Uani d . 1 1 . .
    C C2 -0.03227(17) 0.3163(3) 0.1127(3) 0.0390(10) Uani d . 1 1 . .
    C C3 0.01920(16) 0.3715(3) 0.1196(2) 0.0374(10) Uani d . 1 1 . .
    C C4 0.01378(17) 0.4713(3) 0.1244(3) 0.0377(10) Uani d . 1 1 . .
    C C5 -0.03978(18) 0.5125(3) 0.1162(3) 0.0401(10) Uani d . 1 1 . .
    H H5A -0.0418 0.5794 0.1200 0.048 Uiso calc R 1 1 . .
    C C6 -0.1360(2) 0.3092(3) 0.0963(3) 0.0552(13) Uani d . 1 1 . .
    H H6A -0.1710 0.3405 0.0887 0.066 Uiso calc R 1 1 . .
    C C7 -0.1331(2) 0.2110(4) 0.1008(4) 0.0736(17) Uani d . 1 1 . .
    C C8 -0.0802(2) 0.1650(4) 0.1120(4) 0.0724(17) Uani d . 1 1 . .
    C C9 -0.0314(2) 0.2151(3) 0.1193(3) 0.0582(14) Uani d . 1 1 . .
    H H9A 0.0033 0.1821 0.1287 0.070 Uiso calc R 1 1 . .
    C C10 0.07331(17) 0.3246(3) 0.1239(3) 0.0401(10) Uani d . 1 1 . .
    C C11 0.07575(18) 0.2519(3) 0.0643(3) 0.0462(11) Uani d . 1 1 . .
    C C12 0.1791(2) 0.2288(4) 0.1375(3) 0.0516(12) Uani d . 1 1 . .
    C C13 0.12424(17) 0.3552(3) 0.1849(3) 0.0434(11) Uani d . 1 1 . .
    C C14 0.1290(2) 0.1194(4) 0.0207(4) 0.0677(15) Uani d . 1 1 . .
    H H14A 0.1561 0.0711 0.0517 0.081 Uiso calc R 1 1 . .
    H H14B 0.0909 0.0905 0.0041 0.081 Uiso calc R 1 1 . .
    C C15 0.1443(3) 0.1470(4) -0.0569(4) 0.092(2) Uani d . 1 1 . .
    H H15A 0.1433 0.0907 -0.0915 0.138 Uiso calc R 1 1 . .
    H H15B 0.1823 0.1743 -0.0409 0.138 Uiso calc R 1 1 . .
    H H15C 0.1171 0.1938 -0.0886 0.138 Uiso calc R 1 1 . .
    C C16 0.2289(2) 0.3434(5) 0.2500(4) 0.0736(17) Uani d . 1 1 . .
    H H16A 0.2564 0.2910 0.2675 0.088 Uiso calc R 1 1 . .
    H H16B 0.2200 0.3671 0.3001 0.088 Uiso calc R 1 1 . .
    C C17 0.2549(3) 0.4222(6) 0.2130(5) 0.107(2) Uani d . 1 1 . .
    H H17A 0.2893 0.4446 0.2545 0.161 Uiso calc R 1 1 . .
    H H17B 0.2279 0.4746 0.1965 0.161 Uiso calc R 1 1 . .
    H H17C 0.2643 0.3985 0.1639 0.161 Uiso calc R 1 1 . .
    C C18 -0.14249(17) 0.5130(3) 0.0928(3) 0.0437(11) Uani d . 1 1 . .
    H H18A -0.1549 0.5188 0.1441 0.052 Uiso calc R 1 1 . .
    C C19 -0.1571(2) 0.5954(4) 0.0329(3) 0.0594(14) Uani d . 1 1 . .
    H H19A -0.1768 0.6502 0.0484 0.071 Uiso calc R 1 1 . .
    H H19B -0.1302 0.6116 0.0016 0.071 Uiso calc R 1 1 . .
    C C20 -0.1889(2) 0.5045(4) 0.0120(3) 0.0610(14) Uani d . 1 1 . .
    H H20A -0.1817 0.4647 -0.0324 0.073 Uiso calc R 1 1 . .
    H H20B -0.2283 0.5032 0.0144 0.073 Uiso calc R 1 1 . .
    C C21 0.06135(18) 0.5399(3) 0.1271(3) 0.0455(11) Uani d . 1 1 . .
    C C22 0.1124(3) 0.6771(5) 0.1981(5) 0.094(2) Uani d . 1 1 . .
    H H22A 0.1302 0.6866 0.2587 0.113 Uiso calc R 1 1 . .
    H H22B 0.1412 0.6496 0.1749 0.113 Uiso calc R 1 1 . .
    C C23 0.0952(3) 0.7671(6) 0.1597(6) 0.130(3) Uani d . 1 1 . .
    H H23A 0.0825 0.7578 0.0985 0.156 Uiso calc R 1 1 . .
    H H23B 0.1288 0.8087 0.1728 0.156 Uiso calc R 1 1 . .
    C C24 0.0490(3) 0.8188(5) 0.1840(6) 0.112(2) Uani d . 1 1 . .
    H H24A 0.0610 0.8283 0.2452 0.134 Uiso calc R 1 1 . .
    H H24B 0.0146 0.7789 0.1694 0.134 Uiso calc R 1 1 . .
    C C25 0.0342(4) 0.9178(6) 0.1395(6) 0.145(4) Uani d . 1 1 . .
    H H25A -0.0032 0.9385 0.1429 0.174 Uiso calc R 1 1 . .
    H H25B 0.0314 0.9106 0.0798 0.174 Uiso calc R 1 1 . .
loop_
    _atom_site_aniso_label
    _atom_site_aniso_U_11
    _atom_site_aniso_U_22
    _atom_site_aniso_U_33
    _atom_site_aniso_U_12
    _atom_site_aniso_U_13
    _atom_site_aniso_U_23
    S1 0.0580(9) 0.1077(14) 0.1167(15) 0.0380(9) 0.0255(9) -0.0067(10)
    Cl1 0.0780(11) 0.0645(11) 0.284(3) -0.0280(9) 0.0751(15) -0.0082(14)
    Cl2 0.1264(17) 0.0849(14) 0.161(2) -0.0058(12) 0.0313(15) 0.0051(12)
    F1 0.094(3) 0.0357(18) 0.222(5) -0.0059(17) 0.067(3) 0.003(2)
    O1 0.052(2) 0.082(3) 0.072(3) 0.0024(19) 0.0056(19) -0.036(2)
    O2 0.0491(19) 0.075(2) 0.043(2) 0.0087(17) 0.0004(16) -0.0185(17)
    O3 0.0477(18) 0.070(2) 0.060(2) -0.0072(17) 0.0225(17) -0.0007(17)
    O4 0.0503(19) 0.046(2) 0.090(3) -0.0131(16) 0.0254(19) -0.0231(18)
    N1 0.0313(18) 0.036(2) 0.045(2) 0.0007(16) 0.0143(16) -0.0002(16)
    N2 0.048(2) 0.042(2) 0.061(3) 0.0062(18) 0.027(2) -0.0024(18)
    N3 0.035(2) 0.073(3) 0.047(2) 0.0094(19) 0.0070(18) -0.008(2)
    C1 0.038(2) 0.039(3) 0.046(3) -0.003(2) 0.017(2) -0.002(2)
    C2 0.038(2) 0.037(2) 0.043(3) 0.003(2) 0.012(2) -0.0028(19)
    C3 0.035(2) 0.042(3) 0.035(2) 0.001(2) 0.0089(19) -0.0015(18)
    C4 0.036(2) 0.040(3) 0.038(3) -0.001(2) 0.0111(19) -0.0021(18)
    C5 0.043(2) 0.037(2) 0.042(3) -0.002(2) 0.015(2) -0.0022(19)
    C6 0.042(3) 0.046(3) 0.080(4) -0.003(2) 0.022(3) -0.003(2)
    C7 0.057(3) 0.051(3) 0.120(5) -0.016(3) 0.036(3) -0.009(3)
    C8 0.065(4) 0.036(3) 0.126(5) 0.000(3) 0.044(4) 0.000(3)
    C9 0.051(3) 0.042(3) 0.086(4) 0.005(2) 0.027(3) 0.004(2)
    C10 0.038(2) 0.041(3) 0.041(3) 0.003(2) 0.012(2) -0.0051(19)
    C11 0.039(2) 0.046(3) 0.056(3) 0.003(2) 0.018(2) -0.005(2)
    C12 0.046(3) 0.059(3) 0.052(3) 0.009(2) 0.018(2) 0.003(2)
    C13 0.037(2) 0.056(3) 0.037(3) 0.005(2) 0.011(2) -0.004(2)
    C14 0.069(3) 0.049(3) 0.092(4) -0.001(3) 0.035(3) -0.021(3)
    C15 0.118(5) 0.074(4) 0.106(5) -0.016(4) 0.066(4) -0.034(4)
    C16 0.044(3) 0.108(5) 0.057(4) 0.010(3) -0.003(3) -0.010(3)
    C17 0.070(4) 0.130(6) 0.105(6) -0.020(4) 0.001(4) -0.013(5)
    C18 0.035(2) 0.050(3) 0.049(3) 0.008(2) 0.017(2) 0.006(2)
    C19 0.046(3) 0.060(3) 0.077(4) 0.014(3) 0.026(3) 0.024(3)
    C20 0.038(3) 0.073(4) 0.071(4) 0.010(3) 0.014(3) 0.005(3)
    C21 0.037(2) 0.047(3) 0.051(3) -0.001(2) 0.011(2) 0.000(2)
    C22 0.067(4) 0.065(4) 0.145(7) -0.019(3) 0.023(4) -0.037(4)
    C23 0.068(5) 0.105(6) 0.203(9) -0.009(5) 0.019(5) 0.021(6)
    C24 0.088(5) 0.091(5) 0.150(7) -0.004(4) 0.027(5) -0.002(5)
    C25 0.119(7) 0.102(6) 0.170(9) -0.009(5) -0.022(6) -0.002(6)
_geom_special_details     ?
loop_
    _geom_bond_atom_site_label_1
    _geom_bond_atom_site_label_2
    _geom_bond_site_symmetry_2
    _geom_bond_distance
    _geom_bond_publ_flag
    S1 C12 . 1.665(5) ?
    Cl1 C7 . 1.717(5) ?
    Cl2 C25 . 1.725(7) ?
    F1 C8 . 1.341(6) ?
    O1 C11 . 1.231(5) ?
    O2 C13 . 1.229(5) ?
    O3 C21 . 1.208(5) ?
    O4 C21 . 1.340(5) ?
    O4 C22 . 1.451(6) ?
    N1 C5 . 1.326(5) ?
    N1 C1 . 1.375(5) ?
    N1 C18 . 1.458(5) ?
    N2 C12 . 1.352(6) ?
    N2 C11 . 1.429(5) ?
    N2 C14 . 1.491(6) ?
    N3 C12 . 1.379(6) ?
    N3 C13 . 1.406(5) ?
    N3 C16 . 1.477(6) ?
    C1 C6 . 1.409(6) ?
    C1 C2 . 1.415(5) ?
    C2 C9 . 1.404(6) ?
    C2 C3 . 1.441(5) ?
    C3 C4 . 1.391(6) ?
    C3 C10 . 1.449(5) ?
    C4 C5 . 1.390(5) ?
    C4 C21 . 1.486(6) ?
    C5 H5A . 0.9300 ?
    C6 C7 . 1.361(7) ?
    C6 H6A . 0.9300 ?
    C7 C8 . 1.396(7) ?
    C8 C9 . 1.348(7) ?
    C9 H9A . 0.9300 ?
    C10 C13 . 1.406(6) ?
    C10 C11 . 1.418(6) ?
    C14 C15 . 1.481(8) ?
    C14 H14A . 0.9700 ?
    C14 H14B . 0.9700 ?
    C15 H15A . 0.9600 ?
    C15 H15B . 0.9600 ?
    C15 H15C . 0.9600 ?
    C16 C17 . 1.479(8) ?
    C16 H16A . 0.9700 ?
    C16 H16B . 0.9700 ?
    C17 H17A . 0.9600 ?
    C17 H17B . 0.9600 ?
    C17 H17C . 0.9600 ?
    C18 C20 . 1.469(6) ?
    C18 C19 . 1.479(6) ?
    C18 H18A . 0.9800 ?
    C19 C20 . 1.462(7) ?
    C19 H19A . 0.9700 ?
    C19 H19B . 0.9700 ?
    C20 H20A . 0.9700 ?
    C20 H20B . 0.9700 ?
    C22 C23 . 1.402(9) ?
    C22 H22A . 0.9700 ?
    C22 H22B . 0.9700 ?
    C23 C24 . 1.484(10) ?
    C23 H23A . 0.9700 ?
    C23 H23B . 0.9700 ?
    C24 C25 . 1.544(10) ?
    C24 H24A . 0.9700 ?
    C24 H24B . 0.9700 ?
    C25 H25A . 0.9700 ?
    C25 H25B . 0.9700 ?
loop_
    _geom_angle_atom_site_label_1
    _geom_angle_atom_site_label_2
    _geom_angle_atom_site_label_3
    _geom_angle_site_symmetry_1
    _geom_angle_site_symmetry_3
    _geom_angle
    _geom_angle_publ_flag
    C21 O4 C22 . . 116.5(4) ?
    C5 N1 C1 . . 118.9(3) ?
    C5 N1 C18 . . 119.8(3) ?
    C1 N1 C18 . . 121.3(3) ?
    C12 N2 C11 . . 124.5(4) ?
    C12 N2 C14 . . 120.0(4) ?
    C11 N2 C14 . . 115.5(4) ?
    C12 N3 C13 . . 124.3(4) ?
    C12 N3 C16 . . 119.1(4) ?
    C13 N3 C16 . . 116.6(4) ?
    N1 C1 C6 . . 119.4(4) ?
    N1 C1 C2 . . 119.8(4) ?
    C6 C1 C2 . . 120.8(4) ?
    C9 C2 C1 . . 117.2(4) ?
    C9 C2 C3 . . 122.0(4) ?
    C1 C2 C3 . . 120.8(4) ?
    C4 C3 C2 . . 115.8(3) ?
    C4 C3 C10 . . 122.8(4) ?
    C2 C3 C10 . . 121.3(4) ?
    C5 C4 C3 . . 120.2(4) ?
    C5 C4 C21 . . 116.0(4) ?
    C3 C4 C21 . . 123.3(4) ?
    N1 C5 C4 . . 124.1(4) ?
    N1 C5 H5A . . 117.9 ?
    C4 C5 H5A . . 117.9 ?
    C7 C6 C1 . . 119.6(4) ?
    C7 C6 H6A . . 120.2 ?
    C1 C6 H6A . . 120.2 ?
    C6 C7 C8 . . 119.6(5) ?
    C6 C7 Cl1 . . 120.5(4) ?
    C8 C7 Cl1 . . 119.9(4) ?
    F1 C8 C9 . . 119.8(5) ?
    F1 C8 C7 . . 118.3(5) ?
    C9 C8 C7 . . 121.9(5) ?
    C8 C9 C2 . . 120.9(4) ?
    C8 C9 H9A . . 119.6 ?
    C2 C9 H9A . . 119.6 ?
    C13 C10 C11 . . 119.8(4) ?
    C13 C10 C3 . . 119.5(4) ?
    C11 C10 C3 . . 120.5(4) ?
    O1 C11 C10 . . 125.3(4) ?
    O1 C11 N2 . . 118.0(4) ?
    C10 C11 N2 . . 116.8(4) ?
    N2 C12 N3 . . 116.2(4) ?
    N2 C12 S1 . . 122.2(4) ?
    N3 C12 S1 . . 121.7(4) ?
    O2 C13 N3 . . 117.9(4) ?
    O2 C13 C10 . . 124.4(4) ?
    N3 C13 C10 . . 117.8(4) ?
    C15 C14 N2 . . 112.8(4) ?
    C15 C14 H14A . . 109.0 ?
    N2 C14 H14A . . 109.0 ?
    C15 C14 H14B . . 109.0 ?
    N2 C14 H14B . . 109.0 ?
    H14A C14 H14B . . 107.8 ?
    C14 C15 H15A . . 109.5 ?
    C14 C15 H15B . . 109.5 ?
    H15A C15 H15B . . 109.5 ?
    C14 C15 H15C . . 109.5 ?
    H15A C15 H15C . . 109.5 ?
    H15B C15 H15C . . 109.5 ?
    N3 C16 C17 . . 111.4(5) ?
    N3 C16 H16A . . 109.4 ?
    C17 C16 H16A . . 109.4 ?
    N3 C16 H16B . . 109.4 ?
    C17 C16 H16B . . 109.4 ?
    H16A C16 H16B . . 108.0 ?
    C16 C17 H17A . . 109.5 ?
    C16 C17 H17B . . 109.5 ?
    H17A C17 H17B . . 109.5 ?
    C16 C17 H17C . . 109.5 ?
    H17A C17 H17C . . 109.5 ?
    H17B C17 H17C . . 109.5 ?
    N1 C18 C20 . . 119.5(4) ?
    N1 C18 C19 . . 118.6(4) ?
    C20 C18 C19 . . 59.5(3) ?
    N1 C18 H18A . . 115.9 ?
    C20 C18 H18A . . 115.9 ?
    C19 C18 H18A . . 115.9 ?
    C20 C19 C18 . . 59.9(3) ?
    C20 C19 H19A . . 117.8 ?
    C18 C19 H19A . . 117.8 ?
    C20 C19 H19B . . 117.8 ?
    C18 C19 H19B . . 117.8 ?
    H19A C19 H19B . . 114.9 ?
    C19 C20 C18 . . 60.6(3) ?
    C19 C20 H20A . . 117.7 ?
    C18 C20 H20A . . 117.7 ?
    C19 C20 H20B . . 117.7 ?
    C18 C20 H20B . . 117.7 ?
    H20A C20 H20B . . 114.8 ?
    O3 C21 O4 . . 125.1(4) ?
    O3 C21 C4 . . 123.4(4) ?
    O4 C21 C4 . . 111.3(4) ?
    C23 C22 O4 . . 113.5(6) ?
    C23 C22 H22A . . 108.9 ?
    O4 C22 H22A . . 108.9 ?
    C23 C22 H22B . . 108.9 ?
    O4 C22 H22B . . 108.9 ?
    H22A C22 H22B . . 107.7 ?
    C22 C23 C24 . . 117.0(8) ?
    C22 C23 H23A . . 108.1 ?
    C24 C23 H23A . . 108.1 ?
    C22 C23 H23B . . 108.1 ?
    C24 C23 H23B . . 108.1 ?
    H23A C23 H23B . . 107.3 ?
    C23 C24 C25 . . 112.8(7) ?
    C23 C24 H24A . . 109.0 ?
    C25 C24 H24A . . 109.0 ?
    C23 C24 H24B . . 109.0 ?
    C25 C24 H24B . . 109.0 ?
    H24A C24 H24B . . 107.8 ?
    C24 C25 Cl2 . . 113.3(6) ?
    C24 C25 H25A . . 108.9 ?
    Cl2 C25 H25A . . 108.9 ?
    C24 C25 H25B . . 108.9 ?
    Cl2 C25 H25B . . 108.9 ?
    H25A C25 H25B . . 107.7 ?
loop_
    _geom_torsion_atom_site_label_1
    _geom_torsion_atom_site_label_2
    _geom_torsion_atom_site_label_3
    _geom_torsion_atom_site_label_4
    _geom_torsion_site_symmetry_1
    _geom_torsion_site_symmetry_2
    _geom_torsion_site_symmetry_3
    _geom_torsion_site_symmetry_4
    _geom_torsion
    _geom_torsion_publ_flag
    C5 N1 C1 C6 . . . . 175.2(4) ?
    C18 N1 C1 C6 . . . . -2.4(6) ?
    C5 N1 C1 C2 . . . . -3.3(6) ?
    C18 N1 C1 C2 . . . . 179.1(4) ?
    N1 C1 C2 C9 . . . . 175.0(4) ?
    C6 C1 C2 C9 . . . . -3.5(6) ?
    N1 C1 C2 C3 . . . . -1.8(6) ?
    C6 C1 C2 C3 . . . . 179.7(4) ?
    C9 C2 C3 C4 . . . . -171.0(4) ?
    C1 C2 C3 C4 . . . . 5.6(6) ?
    C9 C2 C3 C10 . . . . 7.2(6) ?
    C1 C2 C3 C10 . . . . -176.3(4) ?
    C2 C3 C4 C5 . . . . -4.6(6) ?
    C10 C3 C4 C5 . . . . 177.3(4) ?
    C2 C3 C4 C21 . . . . -176.7(4) ?
    C10 C3 C4 C21 . . . . 5.2(6) ?
    C1 N1 C5 C4 . . . . 4.5(6) ?
    C18 N1 C5 C4 . . . . -177.9(4) ?
    C3 C4 C5 N1 . . . . -0.3(6) ?
    C21 C4 C5 N1 . . . . 172.3(4) ?
    N1 C1 C6 C7 . . . . -176.7(5) ?
    C2 C1 C6 C7 . . . . 1.8(7) ?
    C1 C6 C7 C8 . . . . -0.2(9) ?
    C1 C6 C7 Cl1 . . . . 178.2(4) ?
    C6 C7 C8 F1 . . . . 179.6(5) ?
    Cl1 C7 C8 F1 . . . . 1.2(8) ?
    C6 C7 C8 C9 . . . . 0.5(10) ?
    Cl1 C7 C8 C9 . . . . -178.0(5) ?
    F1 C8 C9 C2 . . . . 178.6(5) ?
    C7 C8 C9 C2 . . . . -2.3(9) ?
    C1 C2 C9 C8 . . . . 3.8(7) ?
    C3 C2 C9 C8 . . . . -179.5(5) ?
    C4 C3 C10 C13 . . . . 43.7(6) ?
    C2 C3 C10 C13 . . . . -134.2(4) ?
    C4 C3 C10 C11 . . . . -132.7(5) ?
    C2 C3 C10 C11 . . . . 49.3(6) ?
    C13 C10 C11 O1 . . . . -169.4(5) ?
    C3 C10 C11 O1 . . . . 7.0(7) ?
    C13 C10 C11 N2 . . . . 9.3(6) ?
    C3 C10 C11 N2 . . . . -174.3(4) ?
    C12 N2 C11 O1 . . . . 171.1(5) ?
    C14 N2 C11 O1 . . . . -8.3(6) ?
    C12 N2 C11 C10 . . . . -7.7(6) ?
    C14 N2 C11 C10 . . . . 173.0(4) ?
    C11 N2 C12 N3 . . . . 1.1(7) ?
    C14 N2 C12 N3 . . . . -179.6(4) ?
    C11 N2 C12 S1 . . . . -177.9(3) ?
    C14 N2 C12 S1 . . . . 1.4(6) ?
    C13 N3 C12 N2 . . . . 4.1(7) ?
    C16 N3 C12 N2 . . . . -175.3(4) ?
    C13 N3 C12 S1 . . . . -176.8(4) ?
    C16 N3 C12 S1 . . . . 3.7(7) ?
    C12 N3 C13 O2 . . . . 177.8(4) ?
    C16 N3 C13 O2 . . . . -2.7(6) ?
    C12 N3 C13 C10 . . . . -2.3(7) ?
    C16 N3 C13 C10 . . . . 177.1(4) ?
    C11 C10 C13 O2 . . . . 175.2(4) ?
    C3 C10 C13 O2 . . . . -1.3(7) ?
    C11 C10 C13 N3 . . . . -4.7(6) ?
    C3 C10 C13 N3 . . . . 178.8(4) ?
    C12 N2 C14 C15 . . . . -87.5(6) ?
    C11 N2 C14 C15 . . . . 91.9(6) ?
    C12 N3 C16 C17 . . . . 92.7(6) ?
    C13 N3 C16 C17 . . . . -86.8(6) ?
    C5 N1 C18 C20 . . . . 117.2(5) ?
    C1 N1 C18 C20 . . . . -65.2(5) ?
    C5 N1 C18 C19 . . . . 48.1(6) ?
    C1 N1 C18 C19 . . . . -134.3(5) ?
    N1 C18 C19 C20 . . . . 109.3(5) ?
    N1 C18 C20 C19 . . . . -107.7(4) ?
    C22 O4 C21 O3 . . . . -8.1(7) ?
    C22 O4 C21 C4 . . . . 176.5(4) ?
    C5 C4 C21 O3 . . . . -123.8(5) ?
    C3 C4 C21 O3 . . . . 48.6(7) ?
    C5 C4 C21 O4 . . . . 51.7(5) ?
    C3 C4 C21 O4 . . . . -135.9(4) ?
    C21 O4 C22 C23 . . . . 102.8(7) ?
    O4 C22 C23 C24 . . . . 55.7(10) ?
    C22 C23 C24 C25 . . . . 178.9(7) ?
    C23 C24 C25 Cl2 . . . . -76.6(9) ?
loop_
    _geom_hbond_atom_site_label_D
    _geom_hbond_atom_site_label_H
    _geom_hbond_atom_site_label_A
    _geom_hbond_site_symmetry_A
    _geom_hbond_distance_DH
    _geom_hbond_distance_HA
    _geom_hbond_distance_DA
    _geom_hbond_angle_DHA
    _geom_hbond_publ_flag
    C18 H18A O2 2_555 0.98 2.32 3.014(6) 127 yes
    C20 H20A O3 5_565 0.97 2.56 3.233(6) 126 yes
    C25 H25A F1 1_565 0.97 2.51 3.371(10) 148 yes
_iucr_refine_instructions_details
;
TITL EXP_519 OLEX2: imported from CIF
CELL 0.7107 24.3035 13.831 16.4507 90 107.345 90
ZERR 8 0.0015 0.0008 0.0016 0 0.008 0
LATT 7
SYMM -X,+Y,0.5-Z
SFAC C H Cl F N O S
UNIT 200 208 16 8 24 32 8
L.S. 12 0 0 511
PLAN  20
TEMP 293(2)
Conf
Bond $H
HTAB
BOND
fmap 2
acta
SHEL 99999.99 0.84
REM <HKL>D:/Salim/exp_519/struct/olex2_exp_519/exp_519.hkl</HKL>
WGHT    0.099600    5.770400
FVAR       0.88540
S1    7    0.241012    0.171203    0.148206    11.00000    0.05796    0.10773 =
         0.11670   -0.00666    0.02548    0.03796
CL1   3   -0.193477    0.143737    0.095193    11.00000    0.07803    0.06447 =
         0.28449   -0.00821    0.07506   -0.02797
CL2   3    0.084267    1.006244    0.183416    11.00000    0.12636    0.08489 =
         0.16133    0.00509    0.03126   -0.00584
F1    4   -0.078571    0.068185    0.116645    11.00000    0.09419    0.03571 =
         0.22177    0.00302    0.06727   -0.00587
O1    6    0.035719    0.229138    0.001385    11.00000    0.05170    0.08153 =
         0.07208   -0.03632    0.00562    0.00245
O2    6    0.126787    0.421737    0.235446    11.00000    0.04909    0.07508 =
         0.04282   -0.01846    0.00038    0.00872
O3    6    0.089932    0.536551    0.078379    11.00000    0.04775    0.06994 =
         0.06003   -0.00068    0.02253   -0.00716
O4    6    0.065250    0.608854    0.185836    11.00000    0.05033    0.04600 =
         0.09008   -0.02310    0.02542   -0.01312
N1    5   -0.088165    0.462432    0.103368    11.00000    0.03128    0.03606 =
         0.04521   -0.00022    0.01429    0.00070
N2    5    0.129595    0.203148    0.078037    11.00000    0.04834    0.04221 =
         0.06106   -0.00239    0.02673    0.00618
N3    5    0.175664    0.306594    0.188144    11.00000    0.03516    0.07337 =
         0.04728   -0.00766    0.00703    0.00940
C1    1   -0.085577    0.363146    0.103461    11.00000    0.03842    0.03945 =
         0.04642   -0.00156    0.01689   -0.00332
C2    1   -0.032274    0.316330    0.112684    11.00000    0.03754    0.03664 =
         0.04272   -0.00280    0.01190    0.00279
C3    1    0.019197    0.371545    0.119590    11.00000    0.03482    0.04167 =
         0.03472   -0.00151    0.00887    0.00095
C4    1    0.013779    0.471319    0.124352    11.00000    0.03556    0.03951 =
         0.03814   -0.00212    0.01114   -0.00113
C5    1   -0.039784    0.512526    0.116207    11.00000    0.04286    0.03679 =
         0.04226   -0.00223    0.01513   -0.00200
AFIX  43
H5A   2   -0.041814    0.579448    0.120003    11.00000   -1.20000
AFIX   0
C6    1   -0.135980    0.309218    0.096336    11.00000    0.04194    0.04611 =
         0.07970   -0.00292    0.02160   -0.00254
AFIX  43
H6A   2   -0.171025    0.340540    0.088656    11.00000   -1.20000
AFIX   0
C7    1   -0.133073    0.211030    0.100760    11.00000    0.05682    0.05085 =
         0.11959   -0.00927    0.03632   -0.01606
C8    1   -0.080226    0.164997    0.111994    11.00000    0.06485    0.03623 =
         0.12594   -0.00004    0.04354    0.00013
C9    1   -0.031413    0.215071    0.119254    11.00000    0.05120    0.04209 =
         0.08562    0.00413    0.02718    0.00470
AFIX  43
H9A   2    0.003293    0.182131    0.128740    11.00000   -1.20000
AFIX   0
C10   1    0.073309    0.324552    0.123932    11.00000    0.03833    0.04143 =
         0.04057   -0.00514    0.01163    0.00350
C11   1    0.075752    0.251916    0.064276    11.00000    0.03853    0.04640 =
         0.05594   -0.00527    0.01756    0.00280
C12   1    0.179101    0.228788    0.137504    11.00000    0.04623    0.05939 =
         0.05160    0.00300    0.01842    0.00914
C13   1    0.124236    0.355203    0.184909    11.00000    0.03691    0.05612 =
         0.03688   -0.00371    0.01063    0.00501
C14   1    0.129039    0.119421    0.020705    11.00000    0.06904    0.04937 =
         0.09172   -0.02067    0.03453   -0.00129
AFIX  23
H14A  2    0.156139    0.071072    0.051719    11.00000   -1.20000
H14B  2    0.090938    0.090534    0.004088    11.00000   -1.20000
AFIX   0
C15   1    0.144266    0.147011   -0.056907    11.00000    0.11812    0.07387 =
         0.10570   -0.03356    0.06613   -0.01554
AFIX  33
H15A  2    0.143275    0.090747   -0.091487    11.00000   -1.50000
H15B  2    0.182299    0.174349   -0.040948    11.00000   -1.50000
H15C  2    0.117092    0.193817   -0.088582    11.00000   -1.50000
AFIX   0
C16   1    0.228860    0.343400    0.249966    11.00000    0.04402    0.10799 =
         0.05716   -0.00977   -0.00265    0.00973
AFIX  23
H16A  2    0.256377    0.290985    0.267477    11.00000   -1.20000
H16B  2    0.219986    0.367137    0.300112    11.00000   -1.20000
AFIX   0
C17   1    0.254879    0.422196    0.212956    11.00000    0.07029    0.12969 =
         0.10515   -0.01321    0.00118   -0.02025
AFIX  33
H17A  2    0.289295    0.444582    0.254493    11.00000   -1.50000
H17B  2    0.227948    0.474611    0.196493    11.00000   -1.50000
H17C  2    0.264281    0.398537    0.163862    11.00000   -1.50000
AFIX   0
C18   1   -0.142488    0.513010    0.092781    11.00000    0.03549    0.04990 =
         0.04889    0.00641    0.01721    0.00814
AFIX  13
H18A  2   -0.154864    0.518843    0.144077    11.00000   -1.20000
AFIX   0
C19   1   -0.157080    0.595405    0.032884    11.00000    0.04609    0.06047 =
         0.07667    0.02411    0.02591    0.01440
AFIX  23
H19A  2   -0.176770    0.650193    0.048377    11.00000   -1.20000
H19B  2   -0.130230    0.611633    0.001615    11.00000   -1.20000
AFIX   0
C20   1   -0.188878    0.504519    0.011957    11.00000    0.03770    0.07272 =
         0.07086    0.00535    0.01367    0.00964
AFIX  23
H20A  2   -0.181749    0.464692   -0.032384    11.00000   -1.20000
H20B  2   -0.228269    0.503235    0.014356    11.00000   -1.20000
AFIX   0
C21   1    0.061350    0.539905    0.127141    11.00000    0.03730    0.04675 =
         0.05132    0.00043    0.01148   -0.00082
C22   1    0.112375    0.677068    0.198071    11.00000    0.06748    0.06509 =
         0.14480   -0.03676    0.02302   -0.01907
AFIX  23
H22A  2    0.130198    0.686628    0.258651    11.00000   -1.20000
H22B  2    0.141204    0.649574    0.174855    11.00000   -1.20000
AFIX   0
C23   1    0.095228    0.767086    0.159686    11.00000    0.06825    0.10513 =
         0.20311    0.02091    0.01907   -0.00856
AFIX  23
H23A  2    0.082457    0.757773    0.098463    11.00000   -1.20000
H23B  2    0.128845    0.808739    0.172772    11.00000   -1.20000
AFIX   0
C24   1    0.048954    0.818768    0.183974    11.00000    0.08844    0.09063 =
         0.15035   -0.00195    0.02672   -0.00358
AFIX  23
H24A  2    0.061030    0.828336    0.245169    11.00000   -1.20000
H24B  2    0.014561    0.778890    0.169413    11.00000   -1.20000
AFIX   0
C25   1    0.034177    0.917829    0.139543    11.00000    0.11893    0.10241 =
         0.16999   -0.00178   -0.02196   -0.00881
AFIX  23
H25A  2   -0.003233    0.938477    0.142875    11.00000   -1.20000
H25B  2    0.031413    0.910595    0.079806    11.00000   -1.20000
HKLF 4
REM  EXP_519 OLEX2: imported from CIF
REM R1 =  0.0776 for   2477 Fo > 4sig(Fo)  and  0.1461 for all   4664 data
REM    325 parameters refined using      0 restraints
END
WGHT      0.0994      5.6979
REM Highest difference peak  0.579,  deepest hole -0.400,  1-sigma level  0.063
Q1    1   0.0984  0.7712  0.2388  11.00000  0.05    0.58
Q2    1   0.1000  1.0770  0.2178  11.00000  0.05    0.47
Q3    1   0.0284  1.0007  0.1363  11.00000  0.05    0.37
Q4    1  -0.1818  0.1440  0.0215  11.00000  0.05    0.37
Q5    1   0.0897  0.9119  0.1390  11.00000  0.05    0.32
Q6    1   0.0988  0.8653  0.2068  11.00000  0.05    0.30
Q7    1   0.0927  0.6867  0.1279  11.00000  0.05    0.30
Q8    1   0.0806  0.8664  0.1401  11.00000  0.05    0.29
Q9    1  -0.1747  0.1441  0.1413  11.00000  0.05    0.27
Q10   1   0.2596  0.3351  0.3193  11.00000  0.05    0.25
Q11   1   0.0499  0.6372  0.1327  11.00000  0.05    0.24
Q12   1   0.0074  0.4837  0.1407  11.00000  0.05    0.22
Q13   1   0.2733  0.3724  0.3282  11.00000  0.05    0.21
Q14   1  -0.1982  0.2226  0.0847  11.00000  0.05    0.21
Q15   1   0.0557  0.9367  0.2238  11.00000  0.05    0.21
Q16   1  -0.0566  0.1977  0.1475  11.00000  0.05    0.20
Q17   1  -0.0103  0.3562  0.1228  11.00000  0.05    0.20
Q18   1  -0.0581  0.3500  0.0832  11.00000  0.05    0.20
Q19   1   0.1091  0.2022  0.1225  11.00000  0.05    0.20
Q20   1  -0.1489  0.1806  0.1101  11.00000  0.05    0.19
;
data_global
_journal_date_recd_electronic     2013-04-22
_journal_date_accepted     2013-06-08
_journal_name_full     'Acta Crystallographica, Section E'
_journal_year     2013
_journal_volume     69
_journal_issue      8
_journal_page_first     o1191
_journal_page_last     o1191
_journal_paper_category     QO
_journal_paper_doi     10.1107/S1600536813016024
_journal_coeditor_code     BH2478
_publ_contact_author_name     'Salim F. Haddad'
_publ_contact_author_address
;
Department of Chemistry, The University of Jordan, Amman 11942, Jordan
;
_publ_contact_author_email     hadsal2003@yahoo.com
_publ_contact_author_fax     '+962 6 5355 000 Ext. 22165'
_publ_contact_author_phone     '+962 6 5155345'
_publ_section_title
;\
4-Chlorobutyl
7-chloro-1-cyclopropyl-4-(1,3-diethyl-4,6-dioxo-2-sulfanylidene-1,3-diazinan-\
5-ylidene)-6-fluoro-1,4-dihydroquinoline-3-carboxylate
;
loop_
    _publ_author_name
    _publ_author_footnote
    _publ_author_address
    "Sweidan, Kamal" .
;
Department of Chemistry
The University of Jordan
Amman 11942
Jordan
;
    "Haddad, Salim F." .
;
Department of Chemistry
The University of Jordan
Amman 11942
Jordan
;
    "AlDamen, Murad A." .
;
Department of Chemistry
The University of Jordan
Amman 11942
Jordan
;
    "Al-Sheikhb, Ahmed" .
;
Faculty of Pharmacy
Umm Al-Qura University
Makkah
Saudi Arabia
;
