# Supplementary material for: 4-Chloro­butyl 7-chloro-1-cyclo­propyl-4-(1,3-diethyl-4,6-dioxo-2-sulfanyl­idene-1,3-diazinan-5-yl­idene)-6-fluoro-1,4-di­hydro­quinoline-3-carboxyl­ate
Source: Acta Crystallogr Sect E Struct Rep Online. 2013 Jul 3;69(Pt 8):o1191. doi: 10.1107/S1600536813016024 (PMC3793705; doi:10.1107/S1600536813016024)
Supplement: Supplementary file 2 [file e-69-o1191-Isup2.hkl]

# 
# h,k,l, Fc-squared, Fo-squared, sigma(Fo-squared) and status flag 
# 
data_I
_shelx_title ' EXP_519 OLEX2: imported from CIF' 
_shelx_refln_list_code          4 
_shelx_F_calc_maximum      671.78 
_exptl_crystal_F_000      2304.00 
_reflns_d_resolution_high  0.8400 
 
loop_ 
 _symmetry_equiv_pos_as_xyz 
 'x, y, z' 
 '-x, y, -z+1/2' 
 'x+1/2, y+1/2, z' 
 '-x+1/2, y+1/2, -z+1/2' 
 '-x, -y, -z' 
 'x, -y, z-1/2' 
 '-x+1/2, -y+1/2, -z' 
 'x+1/2, -y+1/2, z-1/2' 
 
_cell_length_a    24.3035 
_cell_length_b    13.8310 
_cell_length_c    16.4507 
_cell_angle_alpha  90.000 
_cell_angle_beta  107.345 
_cell_angle_gamma  90.000 
 
_shelx_F_squared_multiplier     1.000 
 
loop_ 
 _refln_index_h 
 _refln_index_k 
 _refln_index_l 
 _refln_F_squared_calc 
 _refln_F_squared_meas 
 _refln_F_squared_sigma 
 _refln_observed_status 
   4   0   0    61495.71    66303.12    551.55 o 
   6   0   0    66698.01    70662.98    532.51 o 
   8   0   0     1560.96     1253.39     84.84 o 
  10   0   0     3422.44     3452.91    154.67 o 
  12   0   0     4911.89     4915.34    244.10 o 
  14   0   0      301.60      261.99     53.02 o 
  16   0   0     2828.38     2720.86    215.36 o 
  18   0   0    26137.27    26247.64    721.38 o 
  20   0   0     3604.07     3544.87    279.78 o 
  22   0   0     1028.54     1141.87    167.35 o 
  24   0   0      320.40      311.35     88.77 o 
  26   0   0       14.80      147.08    120.86 o 
   3   1   0      141.94       93.42     18.70 o 
   5   1   0      196.44      217.39     19.69 o 
   7   1   0    11469.33    11488.67    164.60 o 
   9   1   0      299.69      259.63     27.15 o 
  11   1   0      719.74      682.01     56.92 o 
  13   1   0        2.29      -11.88     27.88 o 
  15   1   0       63.51      119.38     36.55 o 
  17   1   0        0.03       35.35     37.63 o 
  19   1   0      173.58      190.92     67.42 o 
  21   1   0      233.10      252.46     60.66 o 
  23   1   0      140.63      119.96     37.82 o 
  25   1   0      513.98      758.48    152.58 o 
  27   1   0        7.75       36.95     72.81 o 
   0   2   0     3235.77     3848.82    159.13 o 
   2   2   0    13776.34    14449.41    337.95 o 
   4   2   0     2661.80     2611.03     66.51 o 
   6   2   0    12100.92     9429.25    195.35 o 
   8   2   0     6316.52     6174.48    109.69 o 
  10   2   0     6639.46     5881.14    138.66 o 
  12   2   0     8337.20     7804.52    192.54 o 
  14   2   0     6100.07     6288.41    187.24 o 
  16   2   0     1338.67     1702.76    114.40 o 
  18   2   0        1.93      -27.43     58.46 o 
  20   2   0     1040.78      813.24     89.21 o 
  22   2   0      133.45      149.61     48.93 o 
  24   2   0      137.65      -13.67     39.58 o 
  26   2   0        1.97       33.53     53.59 o 
   1   3   0     9240.76    10189.57    165.97 o 
   3   3   0     8948.19    10605.18    285.28 o 
   5   3   0    29687.22    24902.61    548.90 o 
   7   3   0      104.84       71.37     19.98 o 
   9   3   0       26.41      150.02     33.21 o 
  11   3   0     2956.72     2759.57    104.75 o 
  13   3   0     3317.12     2857.29    129.15 o 
  15   3   0      196.34      223.94     44.04 o 
  17   3   0       52.43       74.67     37.24 o 
  19   3   0      437.96      412.66     60.94 o 
  21   3   0     6536.09     6707.94    328.18 o 
  23   3   0      257.01      364.55     72.25 o 
  25   3   0      207.87      228.09     69.59 o 
  27   3   0      265.35      259.71     77.52 o 
   0   4   0       10.88       45.54     27.59 o 
   2   4   0    35511.02    35511.95    450.41 o 
   4   4   0     1584.20      881.46     85.01 o 
   6   4   0     2200.17     1430.14     72.77 o 
   8   4   0     3377.76     2463.45    162.96 o 
  10   4   0      717.11      571.55     45.08 o 
  12   4   0     2007.88     1612.36    107.05 o 
  14   4   0      433.81      449.11     52.50 o 
  16   4   0     4149.93     4195.26    167.66 o 
  18   4   0      549.32      538.64     66.25 o 
  20   4   0      111.54      145.94     45.30 o 
  22   4   0      959.21      882.70    119.39 o 
  24   4   0      124.52       81.28     45.40 o 
  26   4   0      136.89       94.79     78.60 o 
   1   5   0     2822.44     2147.82     90.38 o 
   3   5   0     1782.37     2213.90    127.13 o 
   5   5   0     9864.33     7905.61    183.36 o 
   7   5   0      316.24      153.16     31.12 o 
   9   5   0      315.75      294.58     34.88 o 
  11   5   0     1155.02     1533.49    147.08 o 
  13   5   0      809.87      814.64    116.32 o 
  15   5   0       76.82      105.11     70.76 o 
  17   5   0       12.76      -47.83     47.83 o 
  19   5   0        0.53        5.04     44.75 o 
  21   5   0      350.19      254.75     58.10 o 
  23   5   0       14.56        1.00     37.15 o 
  25   5   0      277.30      192.11     74.80 o 
   0   6   0    49151.92    49414.62    731.89 o 
   2   6   0     6475.68     6041.85    183.39 o 
   4   6   0      309.72      577.32     88.83 o 
   6   6   0     1765.72     1188.38     84.73 o 
   8   6   0       28.23       28.49     15.60 o 
  10   6   0     1008.43      839.61     94.90 o 
  12   6   0       59.40      148.06     81.05 o 
  14   6   0      126.86      172.54     89.43 o 
  16   6   0      288.01      391.37    101.59 o 
  18   6   0     1557.99     1648.05    199.23 o 
  20   6   0      178.98      242.88    100.98 o 
  22   6   0      214.93      194.41     62.98 o 
  24   6   0       27.33      -72.17    115.86 o 
   1   7   0     7001.69     8083.39    229.88 o 
   3   7   0     8741.71     8714.19    358.25 o 
   5   7   0        8.10      140.74    101.40 o 
   7   7   0     2413.61     2364.59    125.98 o 
   9   7   0        9.75       17.23     11.37 o 
  11   7   0     2232.86     1946.23    151.73 o 
  13   7   0      231.32      320.24    253.52 o 
  15   7   0      446.67      777.36    132.31 o 
  17   7   0      268.67      302.63     92.16 o 
  19   7   0      137.51       89.35     67.02 o 
  21   7   0      140.50      171.95     86.58 o 
  23   7   0      259.43      104.62    112.45 o 
   0   8   0       55.37       16.65     35.56 o 
   2   8   0      189.75      192.16     50.31 o 
   4   8   0      130.74       32.35     99.75 o 
   6   8   0     1869.34     2131.61    181.58 o 
   8   8   0     4634.73     4680.00    256.39 o 
  10   8   0     3118.80     2550.85     93.90 o 
  12   8   0        2.15        9.70      9.78 o 
  14   8   0      223.24      167.22    183.16 o 
  16   8   0      233.29      393.26    230.03 o 
  18   8   0       62.53      113.03     70.37 o 
  20   8   0       11.19      -67.02     73.45 o 
  22   8   0      202.95      363.99    177.80 o 
  24   8   0      668.93      565.57    222.95 o 
   1   9   0     1898.92     2246.29    177.11 o 
   3   9   0       37.24       -7.76     48.41 o 
   5   9   0     3205.52     3308.72    263.02 o 
   7   9   0      998.06      769.89    173.18 o 
   9   9   0      283.30      328.09     67.81 o 
  11   9   0      187.67      267.03     57.04 o 
  13   9   0      865.79      748.75    137.48 o 
  15   9   0      159.50      244.69    155.93 o 
  17   9   0       53.33      129.87     79.34 o 
  19   9   0      221.91      173.87    175.72 o 
  21   9   0      300.94      300.39    190.97 o 
  23   9   0     1051.51     1095.07    316.11 o 
   0  10   0       16.79       54.76     68.90 o 
   2  10   0      607.12      876.95    106.68 o 
   4  10   0      775.37      648.46    119.08 o 
   6  10   0     1148.43      990.72    134.66 o 
   8  10   0     1341.60     1163.60    152.80 o 
  10  10   0     3306.07     3285.48    264.85 o 
  12  10   0      448.42      633.68    119.43 o 
  14  10   0      231.34      146.79     90.94 o 
  16  10   0        0.76       70.38     82.49 o 
  18  10   0       22.27       80.38    178.97 o 
  20  10   0        0.48       30.12     93.91 o 
   1  11   0       99.79       11.36     50.13 o 
   3  11   0     3458.63     4227.68    359.04 o 
   5  11   0     4264.75     4411.61    334.73 o 
   7  11   0     1513.51     1423.68    259.75 o 
   9  11   0     1147.88      968.39    150.10 o 
  11  11   0      489.69      347.01    184.33 o 
  13  11   0     2737.86     3006.01    239.04 o 
  15  11   0       84.76      184.52     93.83 o 
  17  11   0        0.42       55.13    215.07 o 
  19  11   0       65.86       80.12     84.45 o 
   0  12   0      239.72      566.81    176.13 o 
   2  12   0      282.92      367.19    110.02 o 
   4  12   0      111.85      123.82     62.21 o 
   6  12   0     1696.11     2285.07    377.31 o 
   8  12   0      151.05      171.40     73.16 o 
  10  12   0       45.12       93.09     95.07 o 
  12  12   0      202.85      533.62    174.66 o 
  14  12   0       16.71      205.91    172.22 o 
  16  12   0       27.84      219.09    135.15 o 
  18  12   0        2.78      135.61    119.24 o 
   1  13   0     4183.78     5154.86    387.97 o 
   3  13   0      103.40       43.55     83.40 o 
   5  13   0        0.96      115.14     95.96 o 
   7  13   0     2572.18     3376.09    289.69 o 
   9  13   0       99.61      232.92    209.83 o 
  11  13   0      965.21     1567.38    255.54 o 
  13  13   0      369.65      848.12    211.08 o 
  15  13   0       28.26      184.09    127.36 o 
   0  14   0      172.23      430.72    153.74 o 
   2  14   0      459.79      207.82    157.86 o 
   4  14   0      140.11      198.31    126.22 o 
   6  14   0      698.56      713.07    165.66 o 
   8  14   0        3.82      197.27    185.02 o 
  10  14   0      210.71      349.40    416.19 o 
  12  14   0      486.98      371.72    161.15 o 
  14  14   0       40.99      184.22    128.80 o 
   1  15   0      481.84      664.26    156.00 o 
   3  15   0       16.02       30.71    122.02 o 
   5  15   0      429.76      638.05    161.08 o 
   7  15   0      153.53      215.26    109.48 o 
   9  15   0       18.57      109.43    229.85 o 
  11  15   0      201.35      338.52    165.39 o 
   0  16   0       34.74        2.26    155.76 o 
   2  16   0       59.75      136.63     87.81 o 
   4  16   0       31.50      194.12    242.93 o 
   6  16   0       27.34       36.59    376.60 o 
 -27   1   1       29.92      125.44     82.73 o 
 -25   1   1      129.39      123.58     58.17 o 
 -23   1   1      679.09      600.26     99.67 o 
 -21   1   1        0.35      -16.53     37.90 o 
 -19   1   1    18724.05    18065.27    423.31 o 
 -17   1   1       66.54      152.30     42.03 o 
 -15   1   1      748.29      777.63     76.52 o 
 -13   1   1       40.84       18.01     23.75 o 
 -11   1   1     4690.03     4409.45    123.09 o 
  -9   1   1    11990.44    12916.95    176.49 o 
  -7   1   1      423.92      470.03     29.76 o 
  -5   1   1    26419.93    26816.89    197.35 o 
  -3   1   1     7068.47     6817.22    201.30 o 
   3   1   1    56481.93    55357.27    462.84 o 
   5   1   1     4245.75     5676.08    140.20 o 
   7   1   1      576.57      447.92     38.99 o 
   9   1   1    29203.89    28931.73    338.97 o 
  11   1   1     2887.19     2706.55    125.67 o 
  13   1   1     1044.29      946.67     82.82 o 
  15   1   1      541.76      473.63     71.08 o 
  17   1   1      640.55      482.27     70.02 o 
  19   1   1     3249.65     3013.68    175.01 o 
  21   1   1       14.20        0.13     37.52 o 
  23   1   1        9.37      -12.35     81.76 o 
  25   1   1      211.96      110.99     83.57 o 
  27   1   1       55.77      171.61    134.30 o 
 -26   2   1       11.08       -2.22     59.97 o 
 -24   2   1      675.17      852.87    158.89 o 
 -22   2   1      162.75      119.54     35.22 o 
 -20   2   1     3538.85     2993.71    171.26 o 
 -18   2   1      150.76       65.60     56.73 o 
 -16   2   1     5382.45     5431.43    208.20 o 
 -14   2   1      342.12      296.97     40.17 o 
 -12   2   1    14810.74    13906.65    224.29 o 
 -10   2   1     2863.77     3861.64    106.07 o 
  -8   2   1     4975.98     5125.74    102.79 o 
  -6   2   1     4373.34     4183.69     88.06 o 
  -4   2   1     5454.62     4515.92    106.60 o 
  -2   2   1     4818.88     3896.07    210.13 o 
   0   2   1     1721.15     1912.80    105.35 o 
   2   2   1     2409.22     2559.65     67.86 o 
   4   2   1     1647.14     2412.13     71.74 o 
   6   2   1    37781.62    35199.41    386.87 o 
   8   2   1    18678.90    19387.81    325.09 o 
  10   2   1     3978.66     4077.56    144.02 o 
  12   2   1      741.14      902.82     93.23 o 
  14   2   1      918.67      894.64     82.55 o 
  16   2   1        1.71       84.66     41.17 o 
  18   2   1       11.42       -9.00     62.04 o 
  20   2   1       88.23      124.25     51.49 o 
  22   2   1      409.79      398.31     84.67 o 
  24   2   1       17.70       23.05     66.30 o 
  26   2   1      167.53      245.24     96.84 o 
 -27   3   1       70.65       64.34    202.35 o 
 -25   3   1       62.06      139.58     85.26 o 
 -23   3   1        9.04      -46.99     46.99 o 
 -21   3   1      235.74      159.00     52.12 o 
 -19   3   1      301.74      224.75     50.87 o 
 -17   3   1      121.22      176.42     44.67 o 
 -15   3   1       63.10      105.89     32.51 o 
 -13   3   1      488.16      630.43     49.75 o 
 -11   3   1        6.41        9.43     16.30 o 
  -9   3   1     3758.92     4040.66    101.82 o 
  -7   3   1      824.78      911.00     47.70 o 
  -5   3   1     6456.61     6699.18    190.97 o 
  -3   3   1     3234.08     3307.80    238.39 o 
  -1   3   1      724.11      972.11     60.54 o 
   1   3   1     2044.70     2256.49     71.84 o 
   3   3   1    13625.72    14711.89    192.83 o 
   5   3   1    51612.09    52377.16    789.88 o 
   7   3   1      568.41      459.90     41.25 o 
   9   3   1    68717.34    77610.66    637.53 o 
  11   3   1     5965.32     7184.59    225.79 o 
  13   3   1      746.98      724.43     61.33 o 
  15   3   1      271.69      262.17     57.00 o 
  17   3   1     1001.66      877.36     81.36 o 
  19   3   1       50.23       43.34     48.05 o 
  21   3   1      635.56      573.76    100.13 o 
  23   3   1      221.02      234.61     62.38 o 
  25   3   1       69.99      104.77     53.07 o 
 -26   4   1       10.05      -16.76     45.74 o 
 -24   4   1      465.33      367.79     85.38 o 
 -22   4   1      273.05      270.40     73.84 o 
 -20   4   1     1290.31     1017.89     94.77 o 
 -18   4   1     1902.38     1543.46    112.25 o 
 -16   4   1     3821.95     3897.66    167.90 o 
 -14   4   1     4290.54     3966.70    132.74 o 
 -12   4   1       11.06        6.49     24.60 o 
 -10   4   1     9073.13    10284.10    209.76 o 
  -8   4   1     4150.13     3959.43    107.77 o 
  -6   4   1     2321.75     2190.98    148.50 o 
  -4   4   1    10972.95    11060.12    640.89 o 
  -2   4   1    17251.56    16318.79    286.00 o 
   0   4   1      105.34      162.99     34.88 o 
   2   4   1    14507.25    13948.69    222.97 o 
   4   4   1      778.16      971.31     45.69 o 
   6   4   1      266.50      303.21     38.76 o 
   8   4   1    71683.27    73216.27    690.26 o 
  10   4   1    12063.20    13269.45    309.64 o 
  12   4   1     1823.00     2020.27    161.59 o 
  14   4   1     1273.59     1089.99    138.97 o 
  16   4   1      103.89      137.61     59.06 o 
  18   4   1      319.13      286.51     48.70 o 
  20   4   1       80.81       49.50     45.08 o 
  22   4   1      123.75      264.09     77.61 o 
  24   4   1       43.39       38.36     53.82 o 
  26   4   1       15.50       52.36     62.17 o 
 -25   5   1        0.73     -106.77    132.04 o 
 -23   5   1      756.95      780.19    120.67 o 
 -21   5   1      562.37      627.56    103.07 o 
 -19   5   1     1719.36     1630.21    240.87 o 
 -17   5   1      419.55      445.03    134.70 o 
 -15   5   1     2546.36     2269.81    199.00 o 
 -13   5   1      106.63       97.72     39.91 o 
 -11   5   1     1215.83     1072.66     72.61 o 
  -9   5   1       42.69       61.42     19.61 o 
  -7   5   1     4286.54     3899.80    166.28 o 
  -5   5   1     3993.46     3301.46    142.89 o 
  -3   5   1     6809.77     5994.27    158.05 o 
  -1   5   1     1033.77     1281.88     80.88 o 
   1   5   1      308.11      255.54     31.05 o 
   3   5   1      514.40      560.65     50.44 o 
   5   5   1     7785.52     7120.75    162.98 o 
   7   5   1    33569.69    34184.08    589.54 o 
   9   5   1     4119.56     3928.27    174.58 o 
  11   5   1     3469.44     3487.27    301.41 o 
  13   5   1      527.75      324.66     62.32 o 
  15   5   1       29.45       -1.77     32.51 o 
  17   5   1        4.09       28.88     48.12 o 
  19   5   1      120.84      134.49     52.28 o 
  21   5   1      501.24      439.61     89.11 o 
  23   5   1       98.66      114.92     66.51 o 
  25   5   1      401.93      223.42    312.19 o 
 -26   6   1       86.01     -200.30    200.30 o 
 -24   6   1      198.83      337.16    157.84 o 
 -22   6   1      208.83      137.25    126.91 o 
 -20   6   1      135.96       92.10    145.46 o 
 -18   6   1       31.25      142.99     77.51 o 
 -16   6   1      116.57      178.23     70.68 o 
 -14   6   1      111.16       50.86     68.82 o 
 -12   6   1     3426.52     3983.57    163.73 o 
 -10   6   1       32.59       33.74     26.37 o 
  -8   6   1     4931.75     5385.04    216.44 o 
  -6   6   1     4754.08     4915.22    272.64 o 
  -4   6   1       11.55       -1.35     28.09 o 
  -2   6   1      315.39      380.86     45.55 o 
   0   6   1      519.75      490.03     81.43 o 
   2   6   1     5167.78     5376.44    199.62 o 
   4   6   1     2134.61     1950.63    116.09 o 
   6   6   1      175.61      322.91     35.90 o 
   8   6   1     1712.48     2109.47    225.20 o 
  10   6   1      974.57      996.30    164.26 o 
  12   6   1     1568.98     1565.42    207.15 o 
  14   6   1      109.01      147.55     82.44 o 
  16   6   1       18.76      144.14    209.77 o 
  18   6   1      316.74      213.48     88.84 o 
  20   6   1      285.96      309.06     97.14 o 
  22   6   1        1.84      -31.45     55.20 o 
  24   6   1       51.93       36.31     68.12 o 
 -25   7   1      158.14       -9.00    123.97 o 
 -23   7   1      332.55      379.27    170.38 o 
 -21   7   1      167.67      131.43    317.51 o 
 -19   7   1     1727.23     1416.56    184.08 o 
 -17   7   1      158.33      240.08     74.42 o 
 -15   7   1      836.02      674.40    148.98 o 
 -13   7   1     1727.91     1797.45    110.92 o 
 -11   7   1      513.57      516.97     57.69 o 
  -9   7   1      435.86      495.57     83.53 o 
  -7   7   1     1483.16     1324.88    161.48 o 
  -5   7   1       37.94      163.15     89.45 o 
  -3   7   1    10645.24    10921.11    293.71 o 
  -1   7   1     5695.03     6673.57    208.54 o 
   1   7   1      310.32      300.45     55.36 o 
   3   7   1     7540.25     8268.27    263.03 o 
   5   7   1       84.02       44.93     25.14 o 
   7   7   1     2863.61     2695.67    110.66 o 
   9   7   1     1015.43      999.62     90.06 o 
  11   7   1      172.86      255.33    108.40 o 
  13   7   1     3210.78     3489.06    335.94 o 
  15   7   1     1490.93     1642.12    245.51 o 
  17   7   1      238.06      327.62    108.56 o 
  19   7   1      160.45      287.28    112.62 o 
  21   7   1      242.28      241.26    109.67 o 
  23   7   1        8.03      123.77    120.32 o 
 -24   8   1        2.01     -160.45    160.45 o 
 -22   8   1        0.05      -76.31     76.31 o 
 -20   8   1      918.96      474.26    197.10 o 
 -18   8   1       89.46       90.44     74.92 o 
 -16   8   1      836.19      679.00    117.76 o 
 -14   8   1     6252.71     6085.25    332.36 o 
 -12   8   1      813.21      946.29    154.56 o 
 -10   8   1      435.91      356.51     88.96 o 
  -8   8   1      699.09      696.51    126.41 o 
  -6   8   1      149.53      208.55    145.54 o 
  -4   8   1     1475.35     1467.36    111.59 o 
  -2   8   1     3494.51     3573.74    185.88 o 
   0   8   1      359.74      208.78     45.70 o 
   2   8   1     1086.81     1071.16    151.48 o 
   4   8   1     2614.44     3000.56    223.34 o 
   6   8   1     3891.03     3813.86    179.85 o 
   8   8   1      750.62      692.87     59.75 o 
  10   8   1      136.28      132.55     30.75 o 
  12   8   1      829.42      643.45     88.53 o 
  14   8   1     1392.75     1430.58    226.47 o 
  16   8   1       67.53      155.69    211.01 o 
  18   8   1      300.21      542.97    132.38 o 
  20   8   1      146.51      336.58    123.85 o 
  22   8   1        0.01     -113.41    113.41 o 
 -23   9   1      215.48       30.45    157.67 o 
 -21   9   1      379.29      666.64    236.71 o 
 -19   9   1      490.59      347.98    202.02 o 
 -17   9   1        0.14        2.57     81.26 o 
 -15   9   1      592.29      731.95    131.40 o 
 -13   9   1      746.03      884.08    133.51 o 
 -11   9   1      390.41      456.79    282.74 o 
  -9   9   1     3039.52     3592.49    277.09 o 
  -7   9   1     3537.83     3257.46    236.77 o 
  -5   9   1      284.99      444.94    144.45 o 
  -3   9   1      621.83      453.05     68.04 o 
  -1   9   1      954.52      767.38     93.87 o 
   1   9   1      472.08      603.05     83.90 o 
   3   9   1     2457.82     2357.47    213.67 o 
   5   9   1     2162.71     2346.27    218.34 o 
   7   9   1      270.14      305.88     88.90 o 
   9   9   1     9225.46     9030.57    188.38 o 
  11   9   1     2842.70     2741.12    153.44 o 
  13   9   1      101.04       75.28     40.33 o 
  15   9   1      132.53      219.85     71.62 o 
  17   9   1        1.80       94.31     80.23 o 
  19   9   1      155.64      547.35    214.22 o 
  21   9   1       74.47      242.50    147.22 o 
 -22  10   1     1335.15     1265.34    316.92 o 
 -20  10   1      349.19      307.30    195.89 o 
 -18  10   1      164.12      229.80    132.00 o 
 -16  10   1        7.19      197.83    208.95 o 
 -14  10   1       48.97       66.18     40.79 o 
 -12  10   1      346.00      366.42     82.40 o 
 -10  10   1      715.21      669.88    120.62 o 
  -8  10   1       85.86      -17.08     52.86 o 
  -6  10   1     1539.60     1978.96    321.71 o 
  -4  10   1     5564.48     5214.09    343.87 o 
  -2  10   1      850.92      968.17    125.28 o 
   0  10   1     1069.46      837.23    140.79 o 
   2  10   1     1943.95     1965.19    208.98 o 
   4  10   1     1132.66     1395.07    179.14 o 
   6  10   1      715.47      860.93    129.16 o 
   8  10   1     6474.88     6639.95    260.33 o 
  10  10   1     6562.50     7654.54    410.01 o 
  12  10   1     2838.08     3353.89    285.37 o 
  14  10   1        8.60        9.91     52.68 o 
  16  10   1      294.65      288.00     86.41 o 
  18  10   1       82.00      325.78    160.09 o 
  20  10   1       25.99       70.57     69.38 o 
 -19  11   1       98.65      161.97    101.70 o 
 -17  11   1      364.68      346.17    162.15 o 
 -15  11   1      348.31      211.88    135.73 o 
 -13  11   1      223.74      441.34    148.74 o 
 -11  11   1       98.22      228.62    118.10 o 
  -9  11   1       69.80      132.71     67.24 o 
  -7  11   1     1432.81     1328.86    142.78 o 
  -5  11   1      599.00      622.06    152.64 o 
  -3  11   1       22.12       78.40     70.10 o 
  -1  11   1      778.61      885.16    147.89 o 
   1  11   1        4.76       12.34     43.72 o 
   3  11   1      207.92      280.26     57.14 o 
   5  11   1        3.14      133.32    187.45 o 
   7  11   1     3788.84     3771.77    216.08 o 
   9  11   1       18.27      -46.94    195.75 o 
  11  11   1      988.38      923.49    150.31 o 
  13  11   1      477.93      711.15    178.83 o 
  15  11   1       18.20      143.83    228.61 o 
  17  11   1        0.01      285.96    133.46 o 
  19  11   1        0.13      290.52    128.52 o 
 -18  12   1        0.33      -71.93    173.36 o 
 -16  12   1      174.15      227.00    135.55 o 
 -14  12   1      478.01      687.33    173.74 o 
 -12  12   1      114.06      184.46     86.81 o 
 -10  12   1      206.90      121.90    255.85 o 
  -8  12   1     3271.43     3752.19    250.51 o 
  -6  12   1     1166.76     1296.12    202.04 o 
  -4  12   1      532.97      566.43    120.69 o 
  -2  12   1      249.89      191.20     66.95 o 
   0  12   1        0.08       97.04     53.35 o 
   2  12   1      774.40      922.41    156.64 o 
   4  12   1      175.78      300.91     80.31 o 
   6  12   1      865.45     1118.89    132.49 o 
   8  12   1        2.07       74.48     56.50 o 
  10  12   1      262.63      297.95     91.62 o 
  12  12   1      183.04      190.84     76.91 o 
  14  12   1      151.75      351.49    133.94 o 
  16  12   1      276.48      457.57    166.05 o 
  18  12   1       63.92      302.41    305.28 o 
 -17  13   1      127.77      290.18    191.46 o 
 -15  13   1       20.02       85.05     89.10 o 
 -13  13   1      195.79      549.75    166.72 o 
 -11  13   1      506.80      613.51    176.42 o 
  -9  13   1      506.04      554.84    148.36 o 
  -7  13   1      513.35      649.22    107.45 o 
  -5  13   1      189.61      351.88    242.01 o 
  -3  13   1       47.41      -72.37     72.37 o 
  -1  13   1     2298.50     2723.07    232.16 o 
   1  13   1       45.34       31.80     65.60 o 
   3  13   1      432.24      389.76    109.26 o 
   5  13   1       94.03      -33.62     79.05 o 
   7  13   1        5.06       61.88     81.45 o 
   9  13   1      118.75      248.20     94.42 o 
  11  13   1      100.59      193.80    152.50 o 
  13  13   1      647.32     1023.98    214.09 o 
  15  13   1        4.14       83.94    167.04 o 
 -14  14   1       67.88      -24.50    260.36 o 
 -12  14   1       20.00       81.88    169.25 o 
 -10  14   1       36.41      -16.00    118.37 o 
  -8  14   1       38.97      186.96    145.93 o 
  -6  14   1       77.23      366.59    142.15 o 
  -4  14   1       96.17      232.36    152.99 o 
  -2  14   1      552.21      456.18    111.54 o 
   0  14   1      321.85      235.97    116.03 o 
   2  14   1      526.55      681.79    123.53 o 
   4  14   1       16.33       -7.83     67.69 o 
   6  14   1      138.63      195.69     87.23 o 
   8  14   1       72.56      136.13     89.79 o 
  10  14   1       41.35      307.39    177.88 o 
  12  14   1      164.16      324.56    142.63 o 
  14  14   1       23.54      344.69    157.36 o 
 -11  15   1       42.57      214.19    112.97 o 
  -9  15   1       69.40      120.87    101.13 o 
  -7  15   1      169.09      357.83    133.72 o 
  -5  15   1        0.35       77.09     53.00 o 
  -3  15   1      330.38      378.14     93.90 o 
  -1  15   1      125.59      161.84     79.39 o 
   1  15   1       41.70      115.19     53.57 o 
   3  15   1        5.63      -65.69     65.69 o 
   5  15   1       47.78       88.52    128.98 o 
   7  15   1       16.27       25.50     81.22 o 
   9  15   1      450.75      697.00    240.50 o 
  -6  16   1      380.84      298.40    114.38 o 
  -4  16   1       19.78      303.04    250.97 o 
  -2  16   1      172.50       38.72    106.20 o 
   0  16   1        0.05      -63.68     81.70 o 
   2  16   1       91.60       14.07     96.14 o 
   4  16   1       19.27      -68.86    106.04 o 
 -28   0   2      417.54      466.06    194.14 o 
 -26   0   2      822.00      847.67    189.12 o 
 -24   0   2      102.92       26.44     41.70 o 
 -22   0   2     1204.49      941.72    148.88 o 
 -20   0   2     8003.88     6931.69    393.15 o 
 -18   0   2     2076.00     2057.17    205.58 o 
 -16   0   2    15644.06    13926.97    488.89 o 
 -14   0   2     6533.30     8010.89    493.15 o 
 -12   0   2     5164.09     4847.09    198.54 o 
 -10   0   2      293.19      303.89     42.14 o 
  -8   0   2    31000.86    35535.47    378.52 o 
  -6   0   2    59968.80    65483.95    470.43 o 
  -4   0   2     8944.54     9021.73    140.42 o 
   2   0   2       10.11       58.52     24.02 o 
   4   0   2    77900.20    81509.41    881.59 o 
   6   0   2    31476.65    32314.27    551.05 o 
   8   0   2       12.86       -9.50     28.06 o 
  10   0   2      757.45      755.14    151.21 o 
  12   0   2      199.62      422.25    127.58 o 
  14   0   2      572.59      637.79    208.50 o 
  16   0   2       39.50      132.61     67.31 o 
  18   0   2    21988.00    22228.79    963.35 o 
  20   0   2     1118.37      477.57    181.95 o 
  22   0   2       90.37      -54.50     63.95 o 
  24   0   2       39.00      -23.95     72.34 o 
  26   0   2        4.91      146.51    149.96 o 
 -27   1   2        0.47      173.80     72.61 o 
 -25   1   2       20.52      -21.32     31.10 o 
 -23   1   2        4.83       36.04     34.19 o 
 -21   1   2     4943.35     5311.69    281.39 o 
 -19   1   2     4504.20     5066.51    267.75 o 
 -17   1   2      353.65      347.86     70.50 o 
 -15   1   2     4207.22     5104.00    200.65 o 
 -13   1   2     1353.59     1519.40     81.43 o 
 -11   1   2    15704.53    15212.42    203.48 o 
  -9   1   2    22602.74    23944.73    229.40 o 
  -7   1   2     2764.56     2601.08     64.54 o 
  -5   1   2       96.62       91.18     15.12 o 
  -3   1   2     2127.79     2867.71     86.70 o 
  -1   1   2      973.65      720.75     41.58 o 
   1   1   2      617.76      788.07     37.85 o 
   3   1   2     1850.51     1679.67     60.72 o 
   5   1   2       71.76       39.00     37.05 o 
   7   1   2    15539.52    16374.40    292.40 o 
   9   1   2     2343.51     2717.56    187.66 o 
  11   1   2     3763.86     4083.46    178.69 o 
  13   1   2     3955.60     3943.14    189.47 o 
  15   1   2     1211.31     1328.86    107.69 o 
  17   1   2     7859.62     7952.47    270.11 o 
  19   1   2     3015.65     3099.09    176.68 o 
  21   1   2       44.12      134.37     74.15 o 
  23   1   2      111.71       38.28     66.16 o 
  25   1   2       26.80       79.04    136.04 o 
 -28   2   2      149.81      211.99     88.23 o 
 -26   2   2       40.41       42.72     51.50 o 
 -24   2   2      143.99      122.47     66.43 o 
 -22   2   2      240.85      240.26     62.23 o 
 -20   2   2     1802.16     1474.72    149.19 o 
 -18   2   2      144.67       31.96     50.40 o 
 -16   2   2     2999.57     2791.52    152.26 o 
 -14   2   2     2052.21     2275.12    111.17 o 
 -12   2   2     6287.46     8128.71    173.13 o 
 -10   2   2     7044.54     9686.20    172.06 o 
  -8   2   2        4.57        2.10     14.60 o 
  -6   2   2     9074.00     7849.97     93.63 o 
  -4   2   2     7737.80     7209.14    142.18 o 
  -2   2   2    28785.61    30744.12    301.75 o 
   0   2   2     1055.20      984.31     36.79 o 
   2   2   2     5808.11     6648.13     78.07 o 
   4   2   2     4437.92     4903.31    110.36 o 
   6   2   2      371.27      191.24     32.83 o 
   8   2   2     1213.30     1624.74     79.14 o 
  10   2   2      109.10      267.01     47.88 o 
  12   2   2      104.85      111.46     46.70 o 
  14   2   2      602.38      774.42     80.23 o 
  16   2   2     1885.38     1861.52    125.69 o 
  18   2   2     1215.52     1269.23    111.90 o 
  20   2   2        5.03       12.58     32.12 o 
  22   2   2       48.59       31.75     79.05 o 
  24   2   2      361.40      461.39     93.08 o 
  26   2   2        0.00       -3.27     80.34 o 
 -27   3   2        9.01       45.76     71.35 o 
 -25   3   2      466.15      513.74    130.26 o 
 -23   3   2      330.15      433.51    124.99 o 
 -21   3   2      301.35      393.57     65.38 o 
 -19   3   2      381.90      299.09     69.06 o 
 -17   3   2      718.72      645.89     71.68 o 
 -15   3   2       10.62       18.14     26.08 o 
 -13   3   2       61.57       37.25     20.50 o 
 -11   3   2      281.65      237.30     69.36 o 
  -9   3   2    36092.75    32075.04    254.98 o 
  -7   3   2    20365.50    23286.37    216.60 o 
  -5   3   2     3177.30     3954.43    202.92 o 
  -3   3   2   110531.22   107907.45    907.02 o 
  -1   3   2    15116.02    15749.21    163.88 o 
   1   3   2    72515.35    66186.38    355.49 o 
   3   3   2      120.35       69.34     14.00 o 
   5   3   2    14599.54    11898.97    160.41 o 
   7   3   2     2036.26     2699.51    112.18 o 
   9   3   2     8841.37     9142.62    348.94 o 
  11   3   2     4956.71     4331.59    151.74 o 
  13   3   2     2304.64     2243.28    126.41 o 
  15   3   2     1452.02     1631.34    117.40 o 
  17   3   2       94.70       32.16     61.95 o 
  19   3   2      698.34      706.85     90.69 o 
  21   3   2      139.56      146.66    107.30 o 
  23   3   2        1.65       -8.71     49.36 o 
  25   3   2      321.17      253.98     70.64 o 
 -26   4   2      163.21      177.44     86.37 o 
 -24   4   2       24.82       68.02     90.79 o 
 -22   4   2       80.43        5.27     41.72 o 
 -20   4   2      748.91      717.57     81.40 o 
 -18   4   2        5.24      -26.02     27.98 o 
 -16   4   2     4031.85     3592.67    142.43 o 
 -14   4   2       10.50        8.49     23.61 o 
 -12   4   2      974.79      939.95     70.57 o 
 -10   4   2    48756.92    48383.93    474.60 o 
  -8   4   2    14371.28    11780.14    178.11 o 
  -6   4   2      498.76      445.65     46.39 o 
  -4   4   2     2006.66     1765.33    112.47 o 
  -2   4   2    19381.41    17429.85    252.78 o 
   0   4   2     3411.20     3597.94     95.39 o 
   2   4   2     9055.10     7338.66    133.52 o 
   4   4   2     9220.49     9385.11    185.76 o 
   6   4   2     2310.20     2673.33    114.18 o 
   8   4   2    16008.00    15505.59    243.67 o 
  10   4   2    11364.37    11100.84    245.42 o 
  12   4   2    10222.84    10549.98    313.43 o 
  14   4   2      844.21      861.58     96.14 o 
  16   4   2      115.51      127.94     38.67 o 
  18   4   2       23.43       71.98     75.20 o 
  20   4   2      244.35      264.21     60.25 o 
  22   4   2       26.49       52.51     38.58 o 
  24   4   2      175.93      259.62     75.74 o 
 -27   5   2       65.07       85.55    119.04 o 
 -25   5   2       61.14      329.73    151.04 o 
 -23   5   2       11.63      -21.42    193.83 o 
 -21   5   2      670.55      705.99    131.43 o 
 -19   5   2      244.94      161.49     94.19 o 
 -17   5   2     1823.67     2097.39    145.74 o 
 -15   5   2     4359.35     4411.74    170.17 o 
 -13   5   2       10.71       61.63     22.40 o 
 -11   5   2     4695.44     3723.41    149.23 o 
  -9   5   2      652.59     1341.98     75.45 o 
  -7   5   2      829.56     1028.46    172.24 o 
  -5   5   2    18655.72    17527.97    482.73 o 
  -3   5   2     3509.33     2822.78    148.35 o 
  -1   5   2     1665.54     1661.57     77.85 o 
   1   5   2    42928.84    38816.66    361.67 o 
   3   5   2      894.95      598.65     42.08 o 
   5   5   2      323.31      196.80     29.72 o 
   7   5   2     8431.36     6998.66    232.77 o 
   9   5   2     1149.33     1650.36    138.02 o 
  11   5   2      367.58      250.01     67.13 o 
  13   5   2      140.62      161.23     50.34 o 
  15   5   2      450.40      369.42     75.35 o 
  17   5   2      865.55      853.03    121.84 o 
  19   5   2     2616.92     2990.62    215.83 o 
  21   5   2       23.94       74.69     41.83 o 
  23   5   2        1.37       10.93     95.72 o 
  25   5   2        1.78      -12.76    129.92 o 
 -26   6   2       88.17       91.87     85.76 o 
 -24   6   2      235.76      138.07     98.46 o 
 -22   6   2      217.87       33.37    144.71 o 
 -20   6   2      704.01      428.12     98.46 o 
 -18   6   2      557.30      599.02    120.20 o 
 -16   6   2       14.97       14.21     25.75 o 
 -14   6   2     5064.17     4264.91    229.45 o 
 -12   6   2     5282.01     5090.69    192.84 o 
 -10   6   2      495.89      765.15     63.31 o 
  -8   6   2     4061.66     4000.42    192.40 o 
  -6   6   2      585.35      405.27    124.01 o 
  -4   6   2     2385.47     1836.89    132.93 o 
  -2   6   2     5233.31     5152.62    181.50 o 
   0   6   2     1445.39      934.05     69.10 o 
   2   6   2      469.94      304.63     35.41 o 
   4   6   2     3021.95     3480.65    108.04 o 
   6   6   2     5585.33     4502.26    156.00 o 
   8   6   2     4020.03     3978.91    249.06 o 
  10   6   2      245.12      208.75     97.62 o 
  12   6   2        0.19       -3.69     56.86 o 
  14   6   2     1360.73     1576.91    246.50 o 
  16   6   2     3565.57     3598.33    386.31 o 
  18   6   2     2776.82     2765.98    277.40 o 
  20   6   2       17.94      282.80    120.88 o 
  22   6   2       89.23      251.97    122.30 o 
  24   6   2        2.36       16.12     69.43 o 
 -25   7   2        1.19     -139.24    185.71 o 
 -23   7   2      281.27      290.42    124.28 o 
 -21   7   2      877.37      540.75    201.71 o 
 -19   7   2      226.98      289.99     85.03 o 
 -17   7   2      554.26      439.84     97.39 o 
 -15   7   2     2317.81     2506.38    200.08 o 
 -13   7   2      132.67      112.72     81.88 o 
 -11   7   2     6250.58     5842.09    208.96 o 
  -9   7   2        1.41       12.63     28.60 o 
  -7   7   2     3646.62     3296.01    188.20 o 
  -5   7   2    11695.08    10484.94    622.82 o 
  -3   7   2     3100.99     3129.00    139.84 o 
  -1   7   2     3703.44     2792.59    143.13 o 
   1   7   2     2393.72     2263.98    122.01 o 
   3   7   2     5271.06     5540.14    181.77 o 
   5   7   2      916.62     1211.46     58.56 o 
   7   7   2     3991.30     3643.76    190.27 o 
   9   7   2      243.87      346.34    135.79 o 
  11   7   2     2255.64     2395.93    216.12 o 
  13   7   2        0.56        9.58     57.52 o 
  15   7   2      685.72      801.94    174.97 o 
  17   7   2      921.59     1119.64    233.05 o 
  19   7   2      638.16      824.37    163.42 o 
  21   7   2      283.10      630.73    142.12 o 
  23   7   2       35.59       64.28     79.66 o 
 -24   8   2       13.05      -11.92    138.81 o 
 -22   8   2      441.68      507.91    158.92 o 
 -20   8   2      319.04      400.28    183.82 o 
 -18   8   2       65.38        1.87     94.53 o 
 -16   8   2     3650.35     3896.96    260.40 o 
 -14   8   2       54.65       88.06     58.47 o 
 -12   8   2      417.42      490.47     62.05 o 
 -10   8   2      330.69      274.17     54.15 o 
  -8   8   2      468.18      381.81    114.09 o 
  -6   8   2      858.75     1395.83    252.41 o 
  -4   8   2     9922.07     9138.86    435.41 o 
  -2   8   2      266.31      268.66     50.59 o 
   0   8   2     2852.94     2996.31    178.37 o 
   2   8   2     3037.94     2885.10    145.70 o 
   4   8   2     5448.88     5505.88    192.77 o 
   6   8   2     1847.60     1592.16     75.79 o 
   8   8   2     1137.42      863.10     68.35 o 
  10   8   2      144.03      117.82     33.53 o 
  12   8   2      209.69      227.26    109.02 o 
  14   8   2     2253.41     2698.49    244.65 o 
  16   8   2      153.46      185.75     84.93 o 
  18   8   2      165.74      133.00    193.47 o 
  20   8   2       62.60      179.79    132.39 o 
  22   8   2      207.47      291.67    198.84 o 
 -23   9   2        3.82      -90.39    108.93 o 
 -21   9   2       57.04      -20.24    125.31 o 
 -19   9   2      110.71      133.45     92.50 o 
 -17   9   2      326.91      636.12    208.96 o 
 -15   9   2      414.21      610.46    103.22 o 
 -13   9   2      713.55      599.77     95.74 o 
 -11   9   2     1430.35     1645.71    126.80 o 
  -9   9   2    10002.11    10181.13    389.40 o 
  -7   9   2        2.29       71.70     55.86 o 
  -5   9   2      351.08      250.22    117.15 o 
  -3   9   2    14266.94    14596.63    347.80 o 
  -1   9   2     1548.32     1684.35    124.90 o 
   1   9   2     1685.28     1772.61    145.49 o 
   3   9   2     1427.35     1826.89    146.12 o 
   5   9   2      661.83      562.22     60.37 o 
   7   9   2      295.35      247.29     30.37 o 
   9   9   2     2900.94     2837.95    131.63 o 
  11   9   2      290.71      341.08     71.36 o 
  13   9   2      140.10       66.45     45.67 o 
  15   9   2      319.74      576.40    116.28 o 
  17   9   2        0.44     -106.66    106.66 o 
  19   9   2        0.80       37.27     65.51 o 
  21   9   2        3.55      181.02     98.22 o 
 -22  10   2       32.30      -64.91    194.19 o 
 -20  10   2        3.03     -128.60    168.25 o 
 -18  10   2       20.31      272.20    195.55 o 
 -16  10   2      817.54      818.34    273.72 o 
 -14  10   2      198.17       30.45    133.09 o 
 -12  10   2       14.04       28.64    202.74 o 
 -10  10   2     7005.11     7264.86    308.18 o 
  -8  10   2        0.06       94.18     45.14 o 
  -6  10   2     2360.09     2432.06    252.94 o 
  -4  10   2        6.37        3.25     49.81 o 
  -2  10   2        2.86       -2.09     37.80 o 
   0  10   2      766.00      807.88    119.95 o 
   2  10   2     3076.60     3272.61    206.91 o 
   4  10   2        3.03       40.44     45.31 o 
   6  10   2      647.01      416.98     75.39 o 
   8  10   2     7586.59     7454.56    226.43 o 
  10  10   2     1280.65     1521.21    132.18 o 
  12  10   2     2366.75     2785.07    265.38 o 
  14  10   2        9.74      -58.43     58.43 o 
  16  10   2      186.84      374.24    105.57 o 
  18  10   2      101.24      258.40    151.01 o 
  20  10   2        4.74       92.86     93.54 o 
 -21  11   2        2.89     -155.74    155.74 o 
 -19  11   2      301.67      409.27    176.44 o 
 -17  11   2      962.55     1000.69    306.91 o 
 -15  11   2      380.88      306.67    124.68 o 
 -13  11   2       18.49       97.96     98.66 o 
 -11  11   2     1351.08     1398.68    223.72 o 
  -9  11   2     4594.87     4723.15    257.87 o 
  -7  11   2     1080.19     1283.81    139.41 o 
  -5  11   2        3.56       57.14    114.41 o 
  -3  11   2      228.58      319.18     84.85 o 
  -1  11   2      488.35      517.77     97.21 o 
   1  11   2     3749.81     4005.49    243.84 o 
   3  11   2       30.85       60.72     83.31 o 
   5  11   2     1547.69     1749.57    135.32 o 
   7  11   2     1728.53     1950.91    154.36 o 
   9  11   2     1546.09     1358.46    184.48 o 
  11  11   2        2.92      -46.58     52.39 o 
  13  11   2       76.38       -8.54     74.11 o 
  15  11   2      102.60      122.09     85.69 o 
  17  11   2       99.93      452.02    237.80 o 
  19  11   2      413.77      687.57    178.78 o 
 -18  12   2      229.97      172.88    224.33 o 
 -16  12   2      308.24      319.56    124.27 o 
 -14  12   2      221.06      325.70    135.48 o 
 -12  12   2       63.27       62.84     99.17 o 
 -10  12   2      233.10      269.68    130.95 o 
  -8  12   2     3005.07     2667.48    204.89 o 
  -6  12   2      140.53      415.39    145.35 o 
  -4  12   2      355.69      536.65    146.60 o 
  -2  12   2        3.18       19.53     55.62 o 
   0  12   2      831.94     1173.42    164.05 o 
   2  12   2       85.86      141.76     53.50 o 
   4  12   2      381.49      299.39     77.53 o 
   6  12   2      619.64      638.04     93.74 o 
   8  12   2        0.50       35.50     71.82 o 
  10  12   2       44.34      124.37     44.31 o 
  12  12   2       42.55      105.69     81.18 o 
  14  12   2       40.45      302.13    178.19 o 
  16  12   2       13.67       45.17    126.83 o 
 -17  13   2      665.66      760.72    188.46 o 
 -15  13   2        7.66       94.70    187.36 o 
 -13  13   2       54.26      361.02    144.91 o 
 -11  13   2      553.02      893.12    182.10 o 
  -9  13   2       36.92       66.96     62.78 o 
  -7  13   2      450.24      461.58    132.14 o 
  -5  13   2      319.68      858.73    187.03 o 
  -3  13   2       52.82      136.22     72.96 o 
  -1  13   2      108.21      227.52     78.75 o 
   1  13   2       70.05      -49.38    122.81 o 
   3  13   2        0.40      -34.51     42.02 o 
   5  13   2      136.74       90.07     44.26 o 
   7  13   2       89.98        1.44     45.75 o 
   9  13   2      152.22      241.50     96.92 o 
  11  13   2        3.97      205.35    182.21 o 
  13  13   2      279.24      824.01    274.12 o 
  15  13   2        6.52       67.26    177.27 o 
 -14  14   2       19.39       61.71     99.87 o 
 -12  14   2       13.35      260.56    212.87 o 
 -10  14   2      365.02      232.80    115.03 o 
  -8  14   2       11.36      -61.54     77.43 o 
  -6  14   2      286.76      244.95    120.34 o 
  -4  14   2        2.27      209.20    185.32 o 
  -2  14   2     1244.82     1387.43    177.96 o 
   0  14   2        5.27        9.24    107.08 o 
   2  14   2      418.26      159.77     61.48 o 
   4  14   2      374.89      210.76    151.51 o 
   6  14   2     1156.19     1286.07    195.81 o 
   8  14   2      253.50      172.38    115.16 o 
  10  14   2      320.44      399.89    192.42 o 
  12  14   2       83.28      365.58    220.91 o 
 -11  15   2       19.93      100.21     87.79 o 
  -9  15   2        2.90       20.14    197.87 o 
  -7  15   2        0.84       57.45    113.56 o 
  -5  15   2       83.13      172.36     83.01 o 
  -3  15   2       93.37      123.16     83.22 o 
  -1  15   2       30.33       98.78     52.70 o 
   1  15   2       17.75       84.09     52.97 o 
   3  15   2      976.88     1210.43    218.31 o 
   5  15   2       62.43       86.15     76.09 o 
   7  15   2      293.66      473.14    206.63 o 
   9  15   2        0.93      -33.41    102.35 o 
  -6  16   2        0.71      -65.28     65.28 o 
  -4  16   2        0.01       59.82     77.32 o 
  -2  16   2        9.38       75.10    165.91 o 
   0  16   2        1.39      135.29     59.90 o 
   2  16   2       13.87      -11.98     98.96 o 
   4  16   2        0.33       92.73    124.21 o 
 -27   1   3       34.65       50.77     62.51 o 
 -25   1   3     1189.14     1094.61    122.90 o 
 -23   1   3        5.15       28.57     49.10 o 
 -21   1   3      273.72      242.00     55.17 o 
 -19   1   3     2223.64     2336.49    159.34 o 
 -17   1   3       10.41       34.66     36.89 o 
 -15   1   3      188.45      130.76     38.26 o 
 -13   1   3     2660.51     2477.04    107.50 o 
 -11   1   3     1516.68     1405.25     61.53 o 
  -9   1   3       49.48       44.29     15.64 o 
  -7   1   3    25687.72    25328.10    181.48 o 
  -5   1   3     4723.99     5323.54     93.47 o 
  -3   1   3   119469.82   127982.18    502.43 o 
  -1   1   3    70649.90    77845.53    685.63 o 
   1   1   3    70715.09    74888.38    499.83 o 
   3   1   3    77064.59    79968.85    743.15 o 
   5   1   3      356.46      495.46     51.87 o 
   7   1   3      295.31      235.85     48.86 o 
   9   1   3       86.04      -22.69     48.12 o 
  11   1   3     4732.11     4632.53    274.11 o 
  13   1   3     3399.40     3820.70    194.79 o 
  15   1   3     5059.72     5219.96    246.13 o 
  17   1   3     3378.45     3337.72    178.24 o 
  19   1   3     5743.68     5063.23    231.42 o 
  21   1   3       90.82      147.18     57.54 o 
  23   1   3       72.29       16.49     65.81 o 
  25   1   3       30.42      -65.00     65.00 o 
 -28   2   3      725.18      931.12    155.01 o 
 -26   2   3      279.64      266.13     80.35 o 
 -24   2   3      288.96      448.22     78.79 o 
 -22   2   3     2680.18     2723.00    185.40 o 
 -20   2   3       67.83       64.12     37.72 o 
 -18   2   3      431.68      409.62     77.82 o 
 -16   2   3      410.92      530.02     83.37 o 
 -14   2   3      757.74      637.97     57.04 o 
 -12   2   3    12443.01    14013.48    235.21 o 
 -10   2   3      237.76      354.22     31.95 o 
  -8   2   3     9818.29     8427.91    131.00 o 
  -6   2   3      129.97       25.19     21.59 o 
  -4   2   3     1580.12     2175.08     74.96 o 
  -2   2   3    97708.23   101788.49    566.26 o 
   0   2   3    42489.08    44176.54    444.18 o 
   2   2   3    13091.67    12754.57    122.05 o 
   4   2   3      501.59      476.03     28.12 o 
   6   2   3     1636.74     1742.05     72.81 o 
   8   2   3     4716.32     4800.02    252.72 o 
  10   2   3      354.11      326.19     68.12 o 
  12   2   3     1574.00     1115.27     96.49 o 
  14   2   3     2496.74     2177.42    146.34 o 
  16   2   3     5863.01     5419.19    269.30 o 
  18   2   3        0.31       24.17     30.80 o 
  20   2   3        3.27       54.50     50.76 o 
  22   2   3      290.00      276.92     77.26 o 
  24   2   3      461.08      543.16     96.59 o 
 -27   3   3       30.60      102.54     60.54 o 
 -25   3   3       11.25      111.40     45.88 o 
 -23   3   3      389.48      292.57     66.03 o 
 -21   3   3       12.53      -22.32     42.83 o 
 -19   3   3      126.94      153.02     56.37 o 
 -17   3   3      493.63      425.83     73.63 o 
 -15   3   3        2.94      -13.90     21.94 o 
 -13   3   3     1578.52     1825.67     78.17 o 
 -11   3   3    52588.19    56274.25    406.08 o 
  -9   3   3    11587.20    10927.89    176.22 o 
  -7   3   3    22176.93    20709.87    308.58 o 
  -5   3   3    14754.21    18564.27    316.73 o 
  -3   3   3     2959.49     3382.69    124.14 o 
  -1   3   3    21725.75    25759.37    197.23 o 
   1   3   3     2067.72     2287.89     68.76 o 
   3   3   3     3792.28     4827.51     85.04 o 
   5   3   3       23.19       71.09     20.56 o 
   7   3   3     3065.95     2899.77    126.95 o 
   9   3   3     5480.35     6084.72    335.04 o 
  11   3   3       36.43       28.83     17.83 o 
  13   3   3       61.34       21.54     26.79 o 
  15   3   3      588.16      392.67     60.67 o 
  17   3   3       51.50       61.27     47.25 o 
  19   3   3      754.76      793.56     98.37 o 
  21   3   3      286.85      241.29     61.58 o 
  23   3   3       64.20       80.89     57.76 o 
  25   3   3        7.27       25.06     49.87 o 
 -26   4   3      109.31       61.83     78.35 o 
 -24   4   3       72.94      119.08     80.71 o 
 -22   4   3      594.84      688.99    102.36 o 
 -20   4   3      150.52       82.43     46.01 o 
 -18   4   3      143.43       97.16     65.47 o 
 -16   4   3        8.52      -28.20     30.65 o 
 -14   4   3        7.49       28.10     22.50 o 
 -12   4   3       24.01      -15.19     16.68 o 
 -10   4   3    12625.05    14860.36    286.00 o 
  -8   4   3     1427.35     1051.76     55.50 o 
  -6   4   3      142.90      212.77    109.75 o 
  -4   4   3     5842.12     5322.67    156.04 o 
  -2   4   3    16955.19    17851.06    216.96 o 
   0   4   3      415.35      392.65     34.79 o 
   2   4   3       41.24       14.48     13.84 o 
   4   4   3    17072.69    15404.67    275.68 o 
   6   4   3     3405.22     3298.71     95.81 o 
   8   4   3      186.97      307.08     39.16 o 
  10   4   3     1565.67     1510.97     90.06 o 
  12   4   3       49.41       31.90     19.78 o 
  14   4   3     1403.73     1491.48    131.99 o 
  16   4   3      248.07      150.81     68.52 o 
  18   4   3        7.73        5.80     34.82 o 
  20   4   3      149.51      199.97     69.08 o 
  22   4   3       76.30       45.91     42.42 o 
  24   4   3       37.27        3.23    101.95 o 
 -27   5   3       82.82      193.04    204.16 o 
 -25   5   3       11.68      267.40    172.54 o 
 -23   5   3      823.65      805.95    263.30 o 
 -21   5   3      288.25      294.52    122.50 o 
 -19   5   3       69.79       29.69     79.75 o 
 -17   5   3      155.29       65.31     24.81 o 
 -15   5   3      760.81      575.57     68.16 o 
 -13   5   3     1176.20     1362.05     67.37 o 
 -11   5   3       26.77        2.26     13.87 o 
  -9   5   3      664.92      475.51     47.90 o 
  -7   5   3     6444.95     5117.74    384.84 o 
  -5   5   3    13225.83    12685.69    420.15 o 
  -3   5   3      274.60      282.60     34.70 o 
  -1   5   3     9854.46     9464.35    189.78 o 
   1   5   3     4072.93     3758.76    110.53 o 
   3   5   3     1019.31     1063.92     64.12 o 
   5   5   3     5536.27     4591.49    117.72 o 
   7   5   3       24.32       12.10     30.82 o 
   9   5   3      640.05      606.07     76.84 o 
  11   5   3      547.17      508.06     65.95 o 
  13   5   3     2902.30     2585.55    145.78 o 
  15   5   3      150.48      274.86     76.44 o 
  17   5   3       98.18       70.00     44.41 o 
  19   5   3       62.34      134.62     69.91 o 
  21   5   3      178.49      152.84     64.60 o 
  23   5   3        0.05      204.72    110.69 o 
 -26   6   3      426.08      361.90    234.21 o 
 -24   6   3      259.84      489.13    235.77 o 
 -22   6   3       24.53      -34.41    114.91 o 
 -20   6   3      251.72      132.90     60.90 o 
 -18   6   3       57.82       32.35    136.70 o 
 -16   6   3        0.30       30.61     33.95 o 
 -14   6   3      184.42       65.18     25.44 o 
 -12   6   3      814.49      829.61     88.10 o 
 -10   6   3     2897.33     2682.99    123.22 o 
  -8   6   3        1.15       28.58     25.64 o 
  -6   6   3     9190.52     9445.00    543.61 o 
  -4   6   3     6097.60     6599.06    312.91 o 
  -2   6   3     2043.64     2327.36    103.28 o 
   0   6   3     6136.80     7454.52    182.28 o 
   2   6   3     4654.72     5440.34    153.74 o 
   4   6   3       17.19      -16.05     18.94 o 
   6   6   3      576.68      549.68     50.95 o 
   8   6   3     1247.79     1279.53    111.87 o 
  10   6   3     2042.94     2384.32    154.36 o 
  12   6   3      118.43       98.15     69.03 o 
  14   6   3      428.79      300.37    113.80 o 
  16   6   3       28.78       88.38     37.24 o 
  18   6   3      197.23      283.90     78.32 o 
  20   6   3       70.26      229.44    124.80 o 
  22   6   3        2.83      202.92    106.44 o 
  24   6   3       13.92       25.67     64.15 o 
 -25   7   3      612.22      587.22    213.99 o 
 -23   7   3      186.60     -126.43    127.11 o 
 -21   7   3        5.62     -171.44    171.44 o 
 -19   7   3       22.23     -110.41    121.28 o 
 -17   7   3       94.22       51.57     60.64 o 
 -15   7   3        3.24       64.76     61.11 o 
 -13   7   3      282.57      264.06     60.05 o 
 -11   7   3     5592.53     5248.99    187.75 o 
  -9   7   3     3552.54     3594.44    173.02 o 
  -7   7   3      188.01      245.73     48.61 o 
  -5   7   3     1159.42     1006.88     93.52 o 
  -3   7   3       42.51       74.60     43.10 o 
  -1   7   3     8191.45     8316.21    206.33 o 
   1   7   3     1889.46     1723.85     94.32 o 
   3   7   3        0.26        1.21     22.49 o 
   5   7   3     1706.69     1557.05     86.81 o 
   7   7   3     1691.51     1421.62    158.36 o 
   9   7   3       66.62       16.33     33.29 o 
  11   7   3      613.81      333.78    101.39 o 
  13   7   3      760.52      759.61    126.22 o 
  15   7   3        1.04       60.35     60.52 o 
  17   7   3      842.23      860.98    167.86 o 
  19   7   3        0.08      139.12     66.34 o 
  21   7   3       55.93      294.16    109.41 o 
  23   7   3       80.42      218.65    111.26 o 
 -24   8   3      470.92       21.30     88.99 o 
 -22   8   3        1.83     -142.29    142.29 o 
 -20   8   3        3.28      -19.03    117.86 o 
 -18   8   3        0.06       97.85     79.16 o 
 -16   8   3      222.77      251.08     69.35 o 
 -14   8   3      589.84      643.70     89.78 o 
 -12   8   3      217.85      220.09     44.21 o 
 -10   8   3     2693.36     2293.34    130.89 o 
  -8   8   3     7635.99     7264.75    276.38 o 
  -6   8   3      135.08       63.44    100.89 o 
  -4   8   3     7258.23     7016.34    249.14 o 
  -2   8   3     1213.91     1160.27    115.39 o 
   0   8   3      312.31      379.05     49.42 o 
   2   8   3     1735.83     1628.06    108.54 o 
   4   8   3      184.00      170.50     40.11 o 
   6   8   3     1731.58     1863.91     98.94 o 
   8   8   3     1123.33      988.81    106.99 o 
  10   8   3      219.29      145.38    164.06 o 
  12   8   3       54.05      124.56     54.97 o 
  14   8   3      144.19      163.67     78.73 o 
  16   8   3      593.92      581.42    124.44 o 
  18   8   3      113.83      186.75     81.47 o 
  20   8   3     1421.92     1609.55    188.02 o 
  22   8   3        1.65       93.05     63.13 o 
 -23   9   3       92.40      264.70    166.68 o 
 -21   9   3       24.28      191.50    111.37 o 
 -19   9   3      134.30     -126.01    126.01 o 
 -17   9   3      127.84      126.59    112.81 o 
 -15   9   3     1041.64      798.61    239.53 o 
 -13   9   3      367.33      327.23     62.51 o 
 -11   9   3    10977.68    11239.13    365.14 o 
  -9   9   3      928.87      886.63    106.73 o 
  -7   9   3      171.11      221.26    126.07 o 
  -5   9   3     3888.42     3534.09    200.55 o 
  -3   9   3      700.73      572.88     73.49 o 
  -1   9   3      669.04      546.85     83.72 o 
   1   9   3       63.37       41.99     35.16 o 
   3   9   3     1575.13     1402.21    106.67 o 
   5   9   3     1810.58     1412.46    105.12 o 
   7   9   3      934.54     1293.62     93.36 o 
   9   9   3      399.00      515.39    101.24 o 
  11   9   3      822.46      792.32     99.42 o 
  13   9   3        3.82      -63.54     65.86 o 
  15   9   3      272.99      243.37     95.99 o 
  17   9   3       58.77      -24.64     48.33 o 
  19   9   3      116.11      257.16     98.90 o 
  21   9   3        9.08      162.93    137.82 o 
 -22  10   3        6.54     -153.97    153.97 o 
 -20  10   3      132.06      -36.66    120.95 o 
 -18  10   3       10.15       12.32    106.05 o 
 -16  10   3      509.80      474.58    187.15 o 
 -14  10   3     1033.78     1375.47    319.11 o 
 -12  10   3     4134.15     4155.80    513.06 o 
 -10  10   3    10412.36     9962.41    375.15 o 
  -8  10   3     2604.61     2127.14    155.39 o 
  -6  10   3     3169.59     2960.45    227.16 o 
  -4  10   3       76.12       12.14     34.32 o 
  -2  10   3        6.08      -26.99     50.29 o 
   0  10   3        8.15       43.79     44.68 o 
   2  10   3      313.22      298.22     90.77 o 
   4  10   3     1433.43     1577.48    119.83 o 
   6  10   3     1018.13      666.67     65.94 o 
   8  10   3      392.26      329.81     54.88 o 
  10  10   3     2286.29     2779.16    190.43 o 
  12  10   3      300.99      360.70    111.37 o 
  14  10   3        0.03      140.55     63.49 o 
  16  10   3       31.90      -12.16     64.52 o 
  18  10   3       27.00      205.52    157.99 o 
  20  10   3       38.13      128.91    157.38 o 
 -21  11   3        4.83       82.26    113.02 o 
 -19  11   3      155.71       83.00    125.35 o 
 -17  11   3      156.16      193.27    131.04 o 
 -15  11   3      369.04      116.50    112.96 o 
 -13  11   3        1.56      -69.19    125.49 o 
 -11  11   3      992.62      941.64    187.03 o 
  -9  11   3        4.34       85.69     58.53 o 
  -7  11   3     7125.25     7203.40    437.87 o 
  -5  11   3       76.91      101.61     58.24 o 
  -3  11   3      259.06      172.32     89.07 o 
  -1  11   3      175.72      185.97     86.00 o 
   1  11   3       80.10       77.92     64.64 o 
   3  11   3       72.38       78.92     44.27 o 
   5  11   3        0.92      -20.98     44.65 o 
   7  11   3     1494.76     1422.42    140.79 o 
   9  11   3     1410.11     1725.41    222.49 o 
  11  11   3     1001.14      900.68    163.88 o 
  13  11   3     1114.23     1093.83    181.30 o 
  15  11   3      196.20      173.66     94.66 o 
  17  11   3      132.16      288.63    136.34 o 
 -18  12   3      139.13      278.12    139.78 o 
 -16  12   3       10.91      142.14    102.87 o 
 -14  12   3       70.41       20.05     95.01 o 
 -12  12   3       21.99       -5.63     50.14 o 
 -10  12   3      513.94      784.13    159.87 o 
  -8  12   3      421.66      446.75    118.80 o 
  -6  12   3        4.89       30.78     64.19 o 
  -4  12   3      233.19      211.47     89.59 o 
  -2  12   3      725.49      832.68    115.87 o 
   0  12   3     1295.09     1264.92    149.28 o 
   2  12   3      729.01      769.67    116.35 o 
   4  12   3     1059.43     1015.87    122.75 o 
   6  12   3       13.25       28.61     43.90 o 
   8  12   3      431.16      666.48    146.85 o 
  10  12   3      426.93      385.02    111.00 o 
  12  12   3       41.58      164.96     79.06 o 
  14  12   3        1.34      -54.96     54.96 o 
  16  12   3      222.79      570.80    221.53 o 
 -17  13   3      440.10      791.86    202.57 o 
 -15  13   3       10.50       90.51     90.65 o 
 -13  13   3      659.47      756.30    173.41 o 
 -11  13   3       33.89      150.37     99.45 o 
  -9  13   3       21.88       -9.80     58.79 o 
  -7  13   3      327.11      461.88    130.08 o 
  -5  13   3       37.33      -66.77     66.77 o 
  -3  13   3      352.21      310.11     89.49 o 
  -1  13   3       46.49      132.95    119.14 o 
   1  13   3      758.58      791.50    124.75 o 
   3  13   3      419.40      308.04     73.93 o 
   5  13   3      523.66      593.75    107.60 o 
   7  13   3       62.96      -58.25     59.20 o 
   9  13   3        0.28       81.97     58.61 o 
  11  13   3       89.24      139.67    212.99 o 
  13  13   3      129.03      302.52    179.25 o 
  15  13   3        4.25      126.33    128.37 o 
 -14  14   3       73.82       71.82    133.80 o 
 -12  14   3       68.35      255.86    115.77 o 
 -10  14   3       57.89      218.38    145.23 o 
  -8  14   3        3.96       19.20     72.81 o 
  -6  14   3       15.19       30.37     57.39 o 
  -4  14   3      206.67      308.06    107.14 o 
  -2  14   3       35.75      -47.96     62.12 o 
   0  14   3      239.42      213.68     74.48 o 
   2  14   3       39.27       58.77     35.97 o 
   4  14   3      647.01      646.46    114.16 o 
   6  14   3       57.24      103.93     86.42 o 
   8  14   3       15.60       -7.23    103.70 o 
  10  14   3        4.86      108.84    108.77 o 
  12  14   3        9.10      203.61    175.46 o 
 -11  15   3      225.16      175.18    103.72 o 
  -9  15   3       47.91      196.50    114.12 o 
  -7  15   3      162.81      283.11    221.23 o 
  -5  15   3      364.60      362.37    115.65 o 
  -3  15   3      166.27      292.74    114.68 o 
  -1  15   3       90.07       87.07     76.60 o 
   1  15   3      335.67      427.00    129.33 o 
   3  15   3      422.95      470.29    122.83 o 
   5  15   3      123.80       -2.02     73.62 o 
   7  15   3        5.88      -61.38    132.54 o 
   9  15   3        0.92      138.33    132.53 o 
  -6  16   3        1.89      -31.94     52.51 o 
  -4  16   3       41.71      149.76     98.08 o 
  -2  16   3      127.20      214.23     82.76 o 
   0  16   3      413.81      217.46     91.40 o 
   2  16   3       70.37      -27.90     69.76 o 
 -28   0   4       10.83      -68.71    113.26 o 
 -26   0   4      109.80       46.19    170.25 o 
 -24   0   4       71.72      172.35     66.98 o 
 -22   0   4      780.92      724.38    138.05 o 
 -20   0   4     2182.12     2768.91    253.74 o 
 -18   0   4     8409.63     8801.20    464.41 o 
 -16   0   4        1.66      -25.43    111.07 o 
 -14   0   4        4.76      107.68     52.40 o 
 -12   0   4    14289.77    16049.71    323.23 o 
 -10   0   4      384.54      423.73     50.97 o 
  -8   0   4     9329.62     8549.21    171.45 o 
  -6   0   4     7095.00     7266.40    181.80 o 
  -4   0   4     2480.94     2088.47    134.37 o 
  -2   0   4   451293.03   500307.91   4005.98 o 
   0   0   4   229907.25   253200.84   2343.97 o 
   2   0   4    18468.72    15867.66    754.08 o 
   4   0   4     1556.65     2284.32    157.01 o 
   6   0   4    13059.67    13454.27    973.37 o 
   8   0   4     5115.97     5357.33    393.28 o 
  10   0   4     1781.47     1358.90    211.70 o 
  12   0   4     7379.45     8775.17    574.98 o 
  14   0   4      173.51      338.88    118.47 o 
  16   0   4        1.21      141.51     94.35 o 
  18   0   4     6063.05     5880.68    351.62 o 
  20   0   4      259.41      362.76     95.80 o 
  22   0   4        9.38       -0.91     74.83 o 
  24   0   4        0.25       69.56     77.08 o 
 -27   1   4      418.22      370.81    108.54 o 
 -25   1   4      502.38      525.95     89.21 o 
 -23   1   4      159.95      156.40     52.84 o 
 -21   1   4       56.43       -6.78     33.98 o 
 -19   1   4     4304.48     4916.40    236.96 o 
 -17   1   4     2183.98     2076.74    147.26 o 
 -15   1   4     3048.51     2973.37    161.96 o 
 -13   1   4     1740.29     2021.23     97.67 o 
 -11   1   4      257.05      332.71     33.68 o 
  -9   1   4    12002.96    12194.66    150.59 o 
  -7   1   4     4243.75     4162.41     95.56 o 
  -5   1   4    27336.35    29131.22    270.84 o 
  -3   1   4    21388.53    27722.40    270.19 o 
  -1   1   4    10839.22    13627.48    189.09 o 
   1   1   4     3540.17     4051.79     94.94 o 
   3   1   4    26862.31    26765.58    331.36 o 
   5   1   4     1114.35      939.86     58.18 o 
   7   1   4       24.74       17.42     26.20 o 
   9   1   4    11886.50    12288.83    441.84 o 
  11   1   4      101.37      164.47    204.12 o 
  13   1   4     3725.57     4029.89    284.77 o 
  15   1   4      581.03      886.57    108.71 o 
  17   1   4     1836.91     1618.96    161.12 o 
  19   1   4       17.49       83.52     63.33 o 
  21   1   4       11.64       38.88     62.93 o 
  23   1   4      113.07      200.60    111.58 o 
  25   1   4      164.13      182.97    140.19 o 
 -28   2   4       47.19       79.07     61.63 o 
 -26   2   4       10.71       24.26     57.05 o 
 -24   2   4      134.70      183.10     58.59 o 
 -22   2   4       34.23      152.02     54.26 o 
 -20   2   4      262.95      213.30     88.06 o 
 -18   2   4     1311.15     1087.75    110.59 o 
 -16   2   4       99.02      229.18     47.46 o 
 -14   2   4     1822.72     1732.84     92.07 o 
 -12   2   4     1969.98     2245.00     88.95 o 
 -10   2   4     2409.09     1807.37     78.15 o 
  -8   2   4     9969.96     8931.93    127.01 o 
  -6   2   4     3598.93     3400.34     96.48 o 
  -4   2   4    24594.04    24182.99    211.32 o 
  -2   2   4    45339.40    47622.42    416.05 o 
   0   2   4     2148.61     2237.46     72.06 o 
   2   2   4    24699.95    28551.33    287.29 o 
   4   2   4     2410.03     2080.14     76.73 o 
   6   2   4      429.27      449.82     55.91 o 
   8   2   4       69.18       24.81     32.53 o 
  10   2   4      641.23      605.36    107.63 o 
  12   2   4     1026.83     1170.24    150.78 o 
  14   2   4      302.59      257.65     64.68 o 
  16   2   4     8234.24     8097.25    453.39 o 
  18   2   4      401.60      321.33     67.48 o 
  20   2   4      135.12       89.40     74.41 o 
  22   2   4      200.66      348.24     93.08 o 
  24   2   4       16.00      -30.23     61.53 o 
 -27   3   4       96.63      220.92     87.72 o 
 -25   3   4       11.03      -39.77     43.35 o 
 -23   3   4        2.17       16.39     39.54 o 
 -21   3   4     7218.28     7182.93    298.63 o 
 -19   3   4     2993.52     3075.94    214.02 o 
 -17   3   4     1487.91     1645.84    124.25 o 
 -15   3   4     2232.72     2091.12    122.21 o 
 -13   3   4        0.19       33.64     22.78 o 
 -11   3   4      685.90      744.60     52.93 o 
  -9   3   4    13468.90    12795.56    541.07 o 
  -7   3   4      950.44      643.30     48.52 o 
  -5   3   4     8528.05     9153.47    199.38 o 
  -3   3   4    70615.18    72007.64    482.99 o 
  -1   3   4     2099.84     1952.29     73.03 o 
   1   3   4     3516.63     2855.24     66.83 o 
   3   3   4    17049.93    16824.77    173.86 o 
   5   3   4       90.97      190.86     32.02 o 
   7   3   4     5382.96     4233.43    128.00 o 
   9   3   4      144.61       36.27     19.15 o 
  11   3   4      303.65      361.81     48.87 o 
  13   3   4     1364.98     1427.22    107.92 o 
  15   3   4      126.50       69.17     30.31 o 
  17   3   4      385.10      424.46     71.63 o 
  19   3   4      760.02      783.05    127.25 o 
  21   3   4       45.78      124.51     94.68 o 
  23   3   4      143.73      234.40     72.26 o 
 -26   4   4     1010.76      864.77    192.18 o 
 -24   4   4     1582.01     1807.07    249.73 o 
 -22   4   4       19.26       90.14     54.47 o 
 -20   4   4       47.70       51.41     74.23 o 
 -18   4   4        0.01       10.41     29.72 o 
 -16   4   4      430.66      392.49     51.78 o 
 -14   4   4     4569.95     4316.44    154.97 o 
 -12   4   4      145.21       72.62     45.74 o 
 -10   4   4     1830.23     1623.35    101.28 o 
  -8   4   4     7389.42     8107.99    271.27 o 
  -6   4   4      451.73      325.67     95.95 o 
  -4   4   4     8011.55     7890.48    146.16 o 
  -2   4   4      872.54     1503.92     56.36 o 
   0   4   4     1877.76     1651.74     68.16 o 
   2   4   4     5202.98     5726.57    111.25 o 
   4   4   4    12890.12    10634.61    154.29 o 
   6   4   4      264.02      361.95     45.13 o 
   8   4   4     4356.65     3863.55    144.05 o 
  10   4   4     1142.71     1209.75     86.57 o 
  12   4   4      752.15      676.52     77.34 o 
  14   4   4        3.23       14.25     39.11 o 
  16   4   4        5.55       56.90     43.25 o 
  18   4   4     1274.66     1264.67    141.55 o 
  20   4   4      107.76      129.64     56.95 o 
  22   4   4       63.12      155.26    102.86 o 
  24   4   4       71.18      186.01     98.77 o 
 -27   5   4      135.17      109.82     97.98 o 
 -25   5   4       46.74      218.08    162.79 o 
 -23   5   4      641.60      949.13    275.23 o 
 -21   5   4      798.97      727.86    223.44 o 
 -19   5   4      477.93      457.01    175.93 o 
 -17   5   4     1400.40     1478.93    163.43 o 
 -15   5   4      449.54      245.91    132.43 o 
 -13   5   4      137.72       43.33     58.03 o 
 -11   5   4     2286.36     2404.62    190.59 o 
  -9   5   4       47.22       42.94     50.05 o 
  -7   5   4     6354.20     6363.43    324.74 o 
  -5   5   4    19019.00    19083.06    947.99 o 
  -3   5   4      716.22      675.66     60.12 o 
  -1   5   4      900.00     1057.15     58.01 o 
   1   5   4    12276.27    12296.05    202.17 o 
   3   5   4    10915.88     9868.31    163.60 o 
   5   5   4     5822.51     5536.41    141.05 o 
   7   5   4     2008.23     1994.77    111.94 o 
   9   5   4     4817.82     4353.43    133.14 o 
  11   5   4     6069.51     6340.94    175.17 o 
  13   5   4       34.47       84.53     52.69 o 
  15   5   4      248.91      303.20     53.66 o 
  17   5   4      207.15       84.32    119.58 o 
  19   5   4       17.03       58.09     49.78 o 
  21   5   4       65.51       53.51    158.25 o 
  23   5   4        9.52       92.06     74.86 o 
 -26   6   4      325.65      565.66    240.84 o 
 -24   6   4       43.61       75.56    135.37 o 
 -22   6   4       68.71      116.20    194.58 o 
 -20   6   4      880.04      638.10    207.95 o 
 -18   6   4      789.48      329.23    113.35 o 
 -16   6   4      609.05      398.96     86.86 o 
 -14   6   4        3.96      -10.10     24.16 o 
 -12   6   4      133.84       82.05     41.31 o 
 -10   6   4     3355.57     3257.31    227.83 o 
  -8   6   4       56.00       51.31     71.53 o 
  -6   6   4       20.10       27.75     48.97 o 
  -4   6   4      211.44      113.37     31.33 o 
  -2   6   4    17725.53    20161.01    373.98 o 
   0   6   4    21417.62    26309.67    352.40 o 
   2   6   4     8580.85     7048.20    181.04 o 
   4   6   4        0.47      -10.69     19.16 o 
   6   6   4     1051.16     1349.30     98.85 o 
   8   6   4     6070.87     6123.38    265.97 o 
  10   6   4     1856.97     1811.26    136.13 o 
  12   6   4        3.81       22.85     31.94 o 
  14   6   4       19.64        2.49     36.79 o 
  16   6   4        0.45       25.85     35.15 o 
  18   6   4     1857.14     1910.01    222.68 o 
  20   6   4      546.38     1039.38    146.74 o 
  22   6   4       90.25      157.05     90.31 o 
 -25   7   4        7.12      166.49    166.51 o 
 -23   7   4      740.28      494.03    212.46 o 
 -21   7   4     1179.59     1120.46    294.99 o 
 -19   7   4       11.84      -76.20     81.91 o 
 -17   7   4     1531.87     1202.01    270.62 o 
 -15   7   4       23.86       10.14    104.79 o 
 -13   7   4       68.47       47.12     50.43 o 
 -11   7   4       85.31       44.20     70.29 o 
  -9   7   4      306.42      110.05     87.59 o 
  -7   7   4     4998.99     4759.50    125.22 o 
  -5   7   4     5549.09     5407.18    191.19 o 
  -3   7   4      758.52      707.75     79.66 o 
  -1   7   4      674.22      782.62     65.85 o 
   1   7   4    20137.34    19768.29    325.53 o 
   3   7   4      190.67      128.91     29.51 o 
   5   7   4     3000.72     2368.73    109.96 o 
   7   7   4     3505.07     4275.23    278.76 o 
   9   7   4      746.68      774.62    118.88 o 
  11   7   4      226.25      171.72     71.04 o 
  13   7   4      215.77      182.18     63.12 o 
  15   7   4      141.49      267.90     89.67 o 
  17   7   4      125.46      102.54    155.19 o 
  19   7   4       20.82       88.54     97.60 o 
  21   7   4      314.61      392.44    105.86 o 
 -24   8   4      243.88      362.99    165.27 o 
 -22   8   4      604.30      422.37    175.18 o 
 -20   8   4       23.89      -69.48    127.40 o 
 -18   8   4      165.68      158.65    140.10 o 
 -16   8   4       38.15     -132.52    132.52 o 
 -14   8   4      193.27       95.61     65.18 o 
 -12   8   4       55.38      112.65     42.33 o 
 -10   8   4      179.10       99.73     61.18 o 
  -8   8   4      878.03      864.47    113.13 o 
  -6   8   4     3137.17     3296.01    162.96 o 
  -4   8   4       76.13      187.59     75.47 o 
  -2   8   4      201.25      168.69     45.51 o 
   0   8   4     2266.39     2046.92    129.67 o 
   2   8   4     1567.39     1462.89    106.40 o 
   4   8   4      144.84      102.21     32.37 o 
   6   8   4     1715.41     1919.45    101.62 o 
   8   8   4      192.89      209.73     98.44 o 
  10   8   4     1961.44     1856.72    204.63 o 
  12   8   4        2.60      -19.54     55.18 o 
  14   8   4        1.35       46.68    148.41 o 
  16   8   4      566.66      493.81    116.52 o 
  18   8   4      456.17      335.83    104.49 o 
  20   8   4       38.74      218.02     98.30 o 
 -23   9   4      114.37      111.90     83.65 o 
 -21   9   4      622.53      683.84    240.97 o 
 -19   9   4      151.08      -43.40    186.39 o 
 -17   9   4      123.56      -16.79     90.05 o 
 -15   9   4       96.26      111.35    140.02 o 
 -13   9   4      172.58       92.31     75.52 o 
 -11   9   4     3215.85     2632.98    169.42 o 
  -9   9   4     2558.31     2556.20    181.90 o 
  -7   9   4       27.11       41.86     71.86 o 
  -5   9   4      289.75      288.65     40.90 o 
  -3   9   4       54.07      156.56     52.63 o 
  -1   9   4      685.84      523.78     81.43 o 
   1   9   4      165.01      170.20     36.28 o 
   3   9   4      846.90      912.75     88.11 o 
   5   9   4       98.38       84.08     32.91 o 
   7   9   4      314.79      388.18     54.88 o 
   9   9   4       95.22      121.80     81.20 o 
  11   9   4      139.34       88.20     63.67 o 
  13   9   4      741.09      842.18    175.18 o 
  15   9   4      103.02      142.11    111.54 o 
  17   9   4        1.97      -61.07     66.13 o 
  19   9   4        3.97      -37.53     92.00 o 
 -22  10   4       25.47       81.88    146.19 o 
 -20  10   4       38.53      -18.12    150.88 o 
 -18  10   4        0.31     -129.62    135.70 o 
 -16  10   4       75.56      -20.55    111.73 o 
 -14  10   4      164.25       41.96    144.03 o 
 -12  10   4     2624.29     2665.26    414.91 o 
 -10  10   4     8913.88     8196.79    437.29 o 
  -8  10   4     2631.22     2469.60    178.91 o 
  -6  10   4      964.13      823.48     71.14 o 
  -4  10   4     2969.20     2959.67    150.45 o 
  -2  10   4     1084.65     1595.13    147.19 o 
   0  10   4      964.78      754.18     93.64 o 
   2  10   4       25.29      -40.83     45.13 o 
   4  10   4      866.98     1025.84     89.14 o 
   6  10   4      103.66      103.76     31.08 o 
   8  10   4     1055.44     1270.35    142.47 o 
  10  10   4        2.99       35.93     50.58 o 
  12  10   4      389.21      459.78    146.54 o 
  14  10   4      725.61     1136.62    185.73 o 
  16  10   4      156.05      311.92     84.91 o 
  18  10   4       12.81       39.35    164.99 o 
 -21  11   4       19.96       68.63    152.56 o 
 -19  11   4       68.34      161.59    160.82 o 
 -17  11   4        7.04       46.62    120.28 o 
 -15  11   4        0.09        4.42     92.60 o 
 -13  11   4      902.43     1054.22    248.41 o 
 -11  11   4       17.76     -164.32    164.32 o 
  -9  11   4      305.83      350.54    111.54 o 
  -7  11   4     1264.12     1113.74    178.67 o 
  -5  11   4       10.42       81.36     60.79 o 
  -3  11   4      523.12      720.97    124.91 o 
  -1  11   4        2.37       58.71     59.07 o 
   1  11   4     1693.53     1845.42    162.38 o 
   3  11   4       15.55        5.00     43.60 o 
   5  11   4     2937.75     3032.02    157.62 o 
   7  11   4      385.66      606.28    100.83 o 
   9  11   4      282.94      280.36     92.07 o 
  11  11   4      262.72      304.66    109.16 o 
  13  11   4      155.13      226.65    104.11 o 
  15  11   4        6.54       46.44     60.09 o 
  17  11   4        1.89      116.01    141.92 o 
 -18  12   4       31.82      -29.75    137.61 o 
 -16  12   4       18.69      -28.31     97.45 o 
 -14  12   4       99.81      -15.08    113.91 o 
 -12  12   4       27.21      125.58     90.61 o 
 -10  12   4       41.63      163.65    148.06 o 
  -8  12   4      125.60      116.69     63.51 o 
  -6  12   4      990.59      577.49    123.48 o 
  -4  12   4      161.40      383.78    110.07 o 
  -2  12   4      116.68      215.27     92.26 o 
   0  12   4      517.60      344.16     74.12 o 
   2  12   4      895.07      957.72    123.17 o 
   4  12   4       28.77       14.15     47.42 o 
   6  12   4       71.97       71.29     49.83 o 
   8  12   4        0.16       85.81    129.79 o 
  10  12   4      790.17      914.59    166.16 o 
  12  12   4        1.05       37.36     64.87 o 
  14  12   4        0.06        4.42     83.15 o 
  16  12   4        5.26      189.56    151.75 o 
 -17  13   4       24.89      -68.06     68.06 o 
 -15  13   4      318.80      470.26    131.43 o 
 -13  13   4        8.40      137.90     75.49 o 
 -11  13   4      145.25      206.67    107.21 o 
  -9  13   4       84.19      129.04     74.62 o 
  -7  13   4      352.83      377.12    114.01 o 
  -5  13   4        0.28       -4.35    104.08 o 
  -3  13   4       52.73       40.36    126.63 o 
  -1  13   4     5092.52     5669.41    321.96 o 
   1  13   4      404.55      319.03     84.50 o 
   3  13   4      855.88     1052.89    129.12 o 
   5  13   4       18.95      119.02     55.23 o 
   7  13   4      281.49      234.80     96.98 o 
   9  13   4      361.93      545.19    126.85 o 
  11  13   4      146.47       99.56     91.98 o 
  13  13   4       87.07      431.65    197.63 o 
 -14  14   4        5.43      -39.55     81.48 o 
 -12  14   4       19.70      103.34    160.25 o 
 -10  14   4        0.08       42.67     78.26 o 
  -8  14   4      406.47      566.20    132.70 o 
  -6  14   4       85.35       84.58     91.01 o 
  -4  14   4      191.64       40.17    215.59 o 
  -2  14   4      122.49      325.98    118.39 o 
   0  14   4        4.56       -3.42     81.22 o 
   2  14   4      421.97      594.63    138.83 o 
   4  14   4        9.49       92.68     49.13 o 
   6  14   4      247.58      345.63    161.91 o 
   8  14   4       34.56      185.04    106.36 o 
  10  14   4       62.41      238.01    114.99 o 
 -11  15   4       63.63      228.79     99.74 o 
  -9  15   4      253.34      203.76     87.50 o 
  -7  15   4        5.76      148.32    113.80 o 
  -5  15   4        4.86       30.89    187.86 o 
  -3  15   4       39.57      126.67    163.66 o 
  -1  15   4       22.75      -18.44    105.48 o 
   1  15   4      157.38      183.67     93.11 o 
   3  15   4        0.17      -15.86     63.45 o 
   5  15   4       64.96       58.95     67.93 o 
   7  15   4      148.27       60.55     76.69 o 
  -4  16   4       23.61      -53.53    222.89 o 
  -2  16   4       22.29       51.34     78.24 o 
   0  16   4        0.07       73.99    118.82 o 
 -27   1   5        3.97       61.75     48.95 o 
 -25   1   5      201.89      119.07     59.02 o 
 -23   1   5     1155.67     1093.23    122.12 o 
 -21   1   5     1849.60     2010.45    160.62 o 
 -19   1   5     8391.74     8064.49    306.82 o 
 -17   1   5     1221.21     1441.53    125.08 o 
 -15   1   5     3893.96     3995.65    165.67 o 
 -13   1   5     4004.59     3826.85    137.74 o 
 -11   1   5     6900.89     7813.25    303.02 o 
  -9   1   5      740.77      920.75     58.46 o 
  -7   1   5     7302.00     7785.28    138.01 o 
  -5   1   5     4286.91     4806.66    129.13 o 
  -3   1   5      669.53     1058.60     68.66 o 
  -1   1   5    20663.84    24181.45    284.97 o 
   1   1   5    12797.94    12078.45    214.54 o 
   3   1   5     2843.89     3040.43    103.08 o 
   5   1   5     7225.91     7365.76    193.99 o 
   7   1   5     1343.97     1248.40     85.54 o 
   9   1   5     1738.08     1810.49    111.12 o 
  11   1   5       28.54       37.86     56.68 o 
  13   1   5        3.29       13.75     76.24 o 
  15   1   5      762.55     1132.87    182.30 o 
  17   1   5       28.08      110.10     51.88 o 
  19   1   5      188.75      512.64    115.07 o 
  21   1   5     1396.46     1397.73    170.67 o 
  23   1   5        0.20       29.64     77.09 o 
 -28   2   5      188.33      259.07     92.31 o 
 -26   2   5      164.27      247.55     78.21 o 
 -24   2   5     1628.24     1724.41    159.14 o 
 -22   2   5     1247.05     1147.43    125.39 o 
 -20   2   5      234.17      188.09     51.89 o 
 -18   2   5      925.22     1038.64    109.00 o 
 -16   2   5     6918.12     7633.19    237.19 o 
 -14   2   5      685.40      681.38     66.11 o 
 -12   2   5     3313.62     2995.29    120.85 o 
 -10   2   5    10311.37    10588.12    213.46 o 
  -8   2   5       69.39       74.79     23.22 o 
  -6   2   5       96.66      123.83     18.61 o 
  -4   2   5     9526.57     9808.25    193.98 o 
  -2   2   5    11288.58    11468.44    216.43 o 
   0   2   5     2041.42     2146.58     77.68 o 
   2   2   5    10151.04     9545.39    173.24 o 
   4   2   5      311.79      275.38     37.09 o 
   6   2   5    33426.33    33489.96    545.42 o 
   8   2   5     2552.05     2300.64    134.12 o 
  10   2   5     1470.84     1633.32    123.21 o 
  12   2   5       97.34      138.59     51.83 o 
  14   2   5       21.62       -3.47     44.16 o 
  16   2   5       55.72       90.68     42.79 o 
  18   2   5       36.58       40.48     64.12 o 
  20   2   5      157.75      244.13    111.81 o 
  22   2   5      138.10      110.21     77.09 o 
  24   2   5       93.72      176.74    109.85 o 
 -27   3   5      583.59      429.58    116.96 o 
 -25   3   5      496.13      548.18    111.45 o 
 -23   3   5       29.18       55.48     39.72 o 
 -21   3   5       67.31       95.28     52.48 o 
 -19   3   5      154.08      173.61     50.35 o 
 -17   3   5       57.39       33.47     26.51 o 
 -15   3   5       83.00       46.14     18.82 o 
 -13   3   5     8509.40     9679.40    219.41 o 
 -11   3   5       65.13       59.87     26.60 o 
  -9   3   5     9565.54    11595.09    326.35 o 
  -7   3   5    27130.59    29418.52    430.83 o 
  -5   3   5     6291.22     5114.68    121.61 o 
  -3   3   5     2165.68     2674.80     89.71 o 
  -1   3   5    13403.22    12382.57    175.59 o 
   1   3   5     7835.19     8639.91    164.17 o 
   3   3   5     1572.46     1509.29     59.79 o 
   5   3   5      155.30       80.22     28.64 o 
   7   3   5     8028.55    10101.16    239.05 o 
   9   3   5     8455.00     8364.56    238.33 o 
  11   3   5     4386.38     3993.52    145.39 o 
  13   3   5     1138.86      944.32     72.01 o 
  15   3   5       45.61       70.03     31.89 o 
  17   3   5     1360.65     1414.95    205.55 o 
  19   3   5      159.46      180.89     85.69 o 
  21   3   5       47.68       11.08     58.17 o 
  23   3   5        5.55      -13.87     65.67 o 
 -28   4   5       24.01       97.37     92.26 o 
 -26   4   5       49.94      162.03    112.47 o 
 -24   4   5      519.16      696.99    162.25 o 
 -22   4   5      111.77       52.01     45.01 o 
 -20   4   5      952.92     1223.20    142.95 o 
 -18   4   5     2024.97     1748.63    111.41 o 
 -16   4   5       55.96       45.19     28.65 o 
 -14   4   5     1326.80     1719.46    138.77 o 
 -12   4   5    10801.56     9528.77    261.20 o 
 -10   4   5     1479.16     1375.21    113.41 o 
  -8   4   5      177.35      111.43     21.67 o 
  -6   4   5       35.38        4.59     23.00 o 
  -4   4   5    12525.83    11597.95    161.71 o 
  -2   4   5     8426.95     8687.54    143.30 o 
   0   4   5      383.78      322.80     35.94 o 
   2   4   5     4317.63     3867.80     88.60 o 
   4   4   5     4383.46     3940.08    121.31 o 
   6   4   5        3.53        3.34     21.99 o 
   8   4   5     8588.09     9317.69    303.47 o 
  10   4   5       10.83       24.25     23.19 o 
  12   4   5     1323.61     1448.59    167.31 o 
  14   4   5      758.32      678.81     92.90 o 
  16   4   5      806.98      913.50    122.41 o 
  18   4   5       84.99       85.13     64.37 o 
  20   4   5      100.27       17.40    155.65 o 
  22   4   5        0.11      -66.48     66.48 o 
 -27   5   5       54.68       91.69     61.47 o 
 -25   5   5       75.39       66.47     77.54 o 
 -23   5   5      207.18      389.84    131.56 o 
 -21   5   5        0.25       10.43    108.87 o 
 -19   5   5     1129.35      813.26    225.08 o 
 -17   5   5     2993.43     2917.55    201.58 o 
 -15   5   5      825.27      752.79     90.04 o 
 -13   5   5       27.33       27.64     45.60 o 
 -11   5   5        3.09      163.75    101.75 o 
  -9   5   5      116.38      120.57     32.97 o 
  -7   5   5     3555.32     4242.82    273.38 o 
  -5   5   5    16742.37    15682.62    405.22 o 
  -3   5   5     8067.37     9172.56    181.55 o 
  -1   5   5     2620.74     2435.75    100.47 o 
   1   5   5     1223.90     1210.90     63.79 o 
   3   5   5     4626.92     4271.47    121.53 o 
   5   5   5     1907.95     1519.33     77.87 o 
   7   5   5      306.33      219.61     37.86 o 
   9   5   5      130.52      121.78     29.49 o 
  11   5   5     3022.69     2952.11    118.82 o 
  13   5   5      585.65      744.62     78.12 o 
  15   5   5      227.01      111.22     38.30 o 
  17   5   5       13.00       52.17     59.00 o 
  19   5   5      238.03      207.38     67.06 o 
  21   5   5        2.08      334.75    145.67 o 
  23   5   5      107.73       19.64    141.66 o 
 -26   6   5       15.21       72.73     99.76 o 
 -24   6   5       67.83      203.94    141.65 o 
 -22   6   5     1547.66     1584.80    361.08 o 
 -20   6   5      312.55      490.70    206.66 o 
 -18   6   5     1329.00     1360.04    328.35 o 
 -16   6   5      477.72      519.84    193.76 o 
 -14   6   5       39.27      -91.59     91.59 o 
 -12   6   5      539.60      264.05     76.12 o 
 -10   6   5      576.85      629.41    139.47 o 
  -8   6   5      410.28      456.14     98.29 o 
  -6   6   5      138.14       63.61     53.86 o 
  -4   6   5     3038.83     2710.32    131.09 o 
  -2   6   5     6266.52     6587.58    162.00 o 
   0   6   5        3.75       81.51     37.11 o 
   2   6   5     2105.41     2617.13    112.11 o 
   4   6   5      302.05      251.97     35.25 o 
   6   6   5      266.96      202.72     46.15 o 
   8   6   5      186.66      273.41     62.24 o 
  10   6   5     2253.95     2239.88    170.72 o 
  12   6   5       11.03        9.03     16.06 o 
  14   6   5      371.83      358.33     53.28 o 
  16   6   5      169.13      137.13     62.39 o 
  18   6   5      112.38      222.70     85.65 o 
  20   6   5        3.66       94.19    146.16 o 
  22   6   5       44.46      239.12    117.12 o 
 -25   7   5      481.77      636.41    264.40 o 
 -23   7   5       77.86      144.44    181.33 o 
 -21   7   5       32.80      374.72    163.35 o 
 -19   7   5     1830.67     1737.63    364.38 o 
 -17   7   5      431.74      197.78     99.47 o 
 -15   7   5      961.25      858.21    216.74 o 
 -13   7   5     2604.61     2969.12    385.92 o 
 -11   7   5       62.63      -30.07    143.50 o 
  -9   7   5     3485.44     3415.39    390.19 o 
  -7   7   5     1701.43     1669.43    188.90 o 
  -5   7   5        3.04        7.49     46.28 o 
  -3   7   5     2634.81     3327.88    166.52 o 
  -1   7   5     5749.00     6233.77    160.77 o 
   1   7   5      721.80      677.83     73.31 o 
   3   7   5      999.54     1010.49     77.89 o 
   5   7   5     4113.37     3866.52    156.29 o 
   7   7   5      740.53      567.32    148.06 o 
   9   7   5     5828.58     6647.60    370.94 o 
  11   7   5     1474.70     1368.42    170.51 o 
  13   7   5       48.41      -31.28    164.82 o 
  15   7   5      179.09      378.24     97.45 o 
  17   7   5       62.49       76.89     57.73 o 
  19   7   5      450.10      586.53    128.85 o 
  21   7   5      102.58      382.98    202.30 o 
 -24   8   5      243.97      394.46    222.48 o 
 -22   8   5      499.10      608.65    263.47 o 
 -20   8   5      532.92      697.70    230.65 o 
 -18   8   5      370.46      356.23    170.93 o 
 -16   8   5       45.28      -25.65    136.96 o 
 -14   8   5      206.95       89.12     81.62 o 
 -12   8   5      330.35      235.63     70.96 o 
 -10   8   5     2769.63     2483.49    346.65 o 
  -8   8   5      840.44      643.77    144.88 o 
  -6   8   5      363.00      379.16    140.34 o 
  -4   8   5     3970.38     4292.17    194.21 o 
  -2   8   5     1628.48     1781.33    119.74 o 
   0   8   5       77.22       77.14     22.08 o 
   2   8   5      389.89      384.27     58.56 o 
   4   8   5     6132.17     6675.47    219.92 o 
   6   8   5       52.83       72.30     26.90 o 
   8   8   5        0.13      -16.53     57.34 o 
  10   8   5     1393.28     1297.76    168.08 o 
  12   8   5       25.04      -22.80     76.27 o 
  14   8   5      157.56       55.95     71.42 o 
  16   8   5      257.73      455.29    119.45 o 
  18   8   5        5.54        4.19     84.12 o 
  20   8   5       20.51      273.89    174.04 o 
 -23   9   5      158.33      398.25    210.96 o 
 -21   9   5       18.45      -11.77    132.40 o 
 -19   9   5      747.14      498.39    141.91 o 
 -17   9   5      145.48      -74.68     74.68 o 
 -15   9   5      187.49       34.30    120.80 o 
 -13   9   5      295.42      373.22    119.38 o 
 -11   9   5       61.85     -180.22    180.22 o 
  -9   9   5     2011.65     1614.51    287.14 o 
  -7   9   5       56.50       83.49     44.54 o 
  -5   9   5       54.05       96.94     53.39 o 
  -3   9   5      125.54       93.47     40.71 o 
  -1   9   5     1512.73     1466.59    118.83 o 
   1   9   5        5.16        7.70     44.14 o 
   3   9   5     1075.62     1091.82     89.41 o 
   5   9   5      140.27      163.06     27.20 o 
   7   9   5     4743.16     3981.08    165.77 o 
   9   9   5     8251.26     8073.32    351.73 o 
  11   9   5        3.15       -2.76     67.29 o 
  13   9   5       72.47       33.23     95.92 o 
  15   9   5       76.21      -80.67     80.67 o 
  17   9   5        5.38      -37.89     51.11 o 
  19   9   5        0.14      -34.99    104.14 o 
 -22  10   5       59.76      -72.24    194.32 o 
 -20  10   5      228.76      288.76    140.00 o 
 -18  10   5      766.92      517.21    193.37 o 
 -16  10   5      277.13      159.54    105.11 o 
 -14  10   5      512.57      640.16    204.31 o 
 -12  10   5        4.52      -71.62    136.04 o 
 -10  10   5     2856.64     2673.70    403.93 o 
  -8  10   5      893.00      954.52     96.52 o 
  -6  10   5     2137.70     1926.06    221.74 o 
  -4  10   5      512.75      532.05     73.83 o 
  -2  10   5      724.85      702.52    103.53 o 
   0  10   5      563.34      642.61     89.92 o 
   2  10   5       95.11      173.30     61.32 o 
   4  10   5      195.56       99.73     29.92 o 
   6  10   5       64.26       97.52     29.96 o 
   8  10   5    13662.60    14869.39    487.66 o 
  10  10   5     2797.72     2910.24    220.76 o 
  12  10   5      174.55      208.27    256.22 o 
  14  10   5      112.37      300.16    122.87 o 
  16  10   5       63.51      112.31     74.09 o 
  18  10   5       69.15      154.40     95.42 o 
 -21  11   5      621.48      821.93    287.08 o 
 -19  11   5      125.11       55.24    100.71 o 
 -17  11   5     1056.63      586.97    211.40 o 
 -15  11   5       61.90     -205.26    208.74 o 
 -13  11   5       74.62      108.50     80.42 o 
 -11  11   5      225.11      310.63    116.95 o 
  -9  11   5        3.39       55.86     77.03 o 
  -7  11   5        0.06       30.66    113.82 o 
  -5  11   5       17.56      -58.81     58.81 o 
  -3  11   5       42.33       27.58     47.96 o 
  -1  11   5       75.48       47.93     89.39 o 
   1  11   5       40.71       81.40     43.89 o 
   3  11   5       56.19       61.08     29.68 o 
   5  11   5      644.59      451.04     99.40 o 
   7  11   5      247.29      334.47     83.96 o 
   9  11   5      132.04      147.77    126.67 o 
  11  11   5      449.69      484.14    132.45 o 
  13  11   5       49.80       75.05     87.37 o 
  15  11   5        0.50      113.79     84.80 o 
  17  11   5       14.27      -32.98     51.56 o 
 -18  12   5       32.54     -138.28    218.79 o 
 -16  12   5       15.87     -144.28    144.28 o 
 -14  12   5        7.25     -156.77    156.77 o 
 -12  12   5      578.39      430.63    181.53 o 
 -10  12   5        2.78      -20.37    133.16 o 
  -8  12   5       37.82      138.30     87.55 o 
  -6  12   5     1614.54     1674.39    215.13 o 
  -4  12   5      835.19      772.89    144.01 o 
  -2  12   5       34.40        4.33     51.19 o 
   0  12   5      416.46      325.56     75.93 o 
   2  12   5        0.06        7.50     50.43 o 
   4  12   5      111.26      164.62     44.48 o 
   6  12   5       15.71       18.37     37.89 o 
   8  12   5      204.37      146.91     69.86 o 
  10  12   5       14.53       17.83     61.82 o 
  12  12   5       95.12      138.82     84.83 o 
  14  12   5       27.92      190.04     92.92 o 
 -17  13   5      115.04     -220.85    256.02 o 
 -15  13   5       48.89      105.98     89.37 o 
 -13  13   5      289.68      346.05    154.17 o 
 -11  13   5        0.41       39.26     72.07 o 
  -9  13   5       80.08      150.07    146.93 o 
  -7  13   5       11.70       49.42     53.93 o 
  -5  13   5        2.24       51.94     59.46 o 
  -3  13   5      803.84      525.76    199.50 o 
  -1  13   5      541.11      592.14    130.99 o 
   1  13   5      420.52      504.34     97.83 o 
   3  13   5      185.09      147.00     59.84 o 
   5  13   5       32.29       49.29     44.64 o 
   7  13   5        4.95      106.30     71.11 o 
   9  13   5        0.23       99.90     88.78 o 
  11  13   5        5.88       57.90     87.30 o 
  13  13   5        3.15       -8.00     56.54 o 
 -14  14   5       21.16      -46.83     85.23 o 
 -12  14   5      103.03       39.30     46.33 o 
 -10  14   5        0.84      -25.84    175.87 o 
  -8  14   5       14.63      -54.78     61.79 o 
  -6  14   5       27.59      -55.50     68.78 o 
  -4  14   5      290.42      287.33     86.30 o 
  -2  14   5      275.02       46.48    123.50 o 
   0  14   5      165.20      253.46    102.35 o 
   2  14   5      419.68      734.10    161.74 o 
   4  14   5      187.48      108.82     66.08 o 
   6  14   5       34.58      109.85    151.11 o 
   8  14   5       23.84        2.08     84.77 o 
  10  14   5        6.29       52.98     75.18 o 
 -11  15   5        8.61       22.42    156.85 o 
  -9  15   5      458.79      430.04    160.76 o 
  -7  15   5       13.81       32.73     84.72 o 
  -5  15   5        0.92       63.95    144.87 o 
  -3  15   5        4.47      -29.72    118.88 o 
  -1  15   5      172.54      258.38    122.92 o 
   1  15   5        1.67      -78.11    202.97 o 
   3  15   5       34.19       36.32     55.10 o 
   5  15   5      135.63      213.00     73.80 o 
 -28   0   6      575.06      816.02    177.06 o 
 -26   0   6        2.72       82.66     66.46 o 
 -24   0   6        9.31       49.34     57.95 o 
 -22   0   6    14152.85    13889.11    895.36 o 
 -20   0   6     3491.83     3973.05    322.39 o 
 -18   0   6     2591.74     1989.65    214.99 o 
 -16   0   6     4527.95     4281.26    305.00 o 
 -14   0   6    24168.04    27490.60    715.41 o 
 -12   0   6     5219.95     5487.54    249.24 o 
 -10   0   6     7412.67     7852.67    343.89 o 
  -8   0   6    13216.14    14412.88    439.46 o 
  -6   0   6     5851.82     5739.73    212.38 o 
  -4   0   6    95072.53   112679.90    897.45 o 
  -2   0   6    45504.89    45098.59    685.25 o 
   0   0   6     1740.17     2651.77    139.77 o 
   2   0   6    32971.98    36341.77    666.58 o 
   4   0   6       45.96      169.99     79.08 o 
   6   0   6     2901.22     3877.19    359.82 o 
   8   0   6      139.76      141.94     67.64 o 
  10   0   6      377.66      455.90     73.55 o 
  12   0   6      103.55      113.07     60.00 o 
  14   0   6      844.76     1043.35    140.86 o 
  16   0   6       84.14      406.58    191.55 o 
  18   0   6     2579.91     2658.92    404.16 o 
  20   0   6     1762.35     1864.69    361.04 o 
  22   0   6      594.51      701.19    212.12 o 
 -27   1   6       74.08      138.70     62.55 o 
 -25   1   6       42.87       22.96     55.83 o 
 -23   1   6     1796.92     2318.74    184.48 o 
 -21   1   6     2630.51     2610.79    190.96 o 
 -19   1   6      116.42       81.77     37.91 o 
 -17   1   6      116.26      165.02     41.97 o 
 -15   1   6       91.87      107.26     31.37 o 
 -13   1   6     5369.85     5322.34    198.92 o 
 -11   1   6      100.52       58.05     33.57 o 
  -9   1   6      254.44      181.98     31.65 o 
  -7   1   6     1193.37     1074.43     72.85 o 
  -5   1   6    16132.29    17096.59    266.40 o 
  -3   1   6     6572.47     6324.09    165.89 o 
  -1   1   6     7018.24     6030.83    176.53 o 
   1   1   6    17748.61    17224.99    280.02 o 
   3   1   6       51.48       63.17     41.77 o 
   5   1   6     9629.99     9900.45    383.60 o 
   7   1   6     3570.25     3121.97    237.69 o 
   9   1   6     8582.12     8648.19    238.76 o 
  11   1   6       73.23       91.07     36.17 o 
  13   1   6     1241.43     1254.79    119.39 o 
  15   1   6     3453.09     3937.81    202.27 o 
  17   1   6     1829.92     1717.35    236.45 o 
  19   1   6     1826.15     1950.25    259.53 o 
  21   1   6       76.66      165.57    103.65 o 
  23   1   6       19.71      141.70     86.17 o 
 -28   2   6        4.94       -0.40     53.84 o 
 -26   2   6      504.80      580.56     97.76 o 
 -24   2   6       79.12       11.77     44.37 o 
 -22   2   6      296.77      221.69     68.49 o 
 -20   2   6     3309.77     3753.27    224.41 o 
 -18   2   6      492.46      635.04    107.30 o 
 -16   2   6     1203.72     1159.81    106.21 o 
 -14   2   6    11236.20    11291.59    260.32 o 
 -12   2   6     2487.25     3141.77    118.61 o 
 -10   2   6     1974.40     2079.94    112.19 o 
  -8   2   6    12715.73    13450.93    266.44 o 
  -6   2   6      517.92      449.61     45.45 o 
  -4   2   6      122.87      151.06     25.97 o 
  -2   2   6       44.88       24.18     21.36 o 
   0   2   6      476.58      551.21     42.04 o 
   2   2   6     1518.43     1555.09     81.36 o 
   4   2   6     1237.15     1339.18     84.98 o 
   6   2   6     1018.39     1004.67     74.07 o 
   8   2   6     1347.35     1707.31    119.66 o 
  10   2   6     2401.07     2856.54    159.76 o 
  12   2   6       25.71        3.07     23.15 o 
  14   2   6      802.52      846.50    102.11 o 
  16   2   6      360.02      236.98     90.15 o 
  18   2   6      118.59      187.71     93.53 o 
  20   2   6       27.06       31.56     70.20 o 
  22   2   6       15.00      138.67    110.33 o 
 -27   3   6      120.33      253.99     89.20 o 
 -25   3   6        5.93       -3.05     57.12 o 
 -23   3   6      807.95      707.88    123.47 o 
 -21   3   6      102.67       80.95     43.74 o 
 -19   3   6      857.39      799.30    115.78 o 
 -17   3   6     1296.47     1502.89    120.21 o 
 -15   3   6     1690.59     1868.50    121.83 o 
 -13   3   6      382.37      338.05     49.14 o 
 -11   3   6     1509.20     1671.73     83.82 o 
  -9   3   6       24.52       20.73     27.28 o 
  -7   3   6     2326.89     1833.74     86.38 o 
  -5   3   6    13347.63    15024.44    297.28 o 
  -3   3   6     9126.52    10865.87    192.99 o 
  -1   3   6    20635.93    19857.66    298.71 o 
   1   3   6     1120.35     1291.67     69.15 o 
   3   3   6     1250.47     1173.49     64.23 o 
   5   3   6     8220.79     8328.37    220.96 o 
   7   3   6     1290.19     1640.56     99.84 o 
   9   3   6       86.03       71.88     39.65 o 
  11   3   6     3145.98     3389.30    149.81 o 
  13   3   6      703.21      697.48     95.30 o 
  15   3   6     2615.04     2340.23    132.75 o 
  17   3   6      752.60     1450.65    209.38 o 
  19   3   6       57.93       98.06    105.84 o 
  21   3   6      196.72      408.20    114.18 o 
  23   3   6       72.92      -84.35    220.39 o 
 -28   4   6       83.49      112.46     92.78 o 
 -26   4   6      286.50      455.64    154.22 o 
 -24   4   6      549.66      574.06    115.61 o 
 -22   4   6       21.38       68.00     52.21 o 
 -20   4   6       44.94      -15.72     59.15 o 
 -18   4   6     3043.48     3187.07    227.92 o 
 -16   4   6       40.43       60.53     26.97 o 
 -14   4   6      494.54      574.67     66.66 o 
 -12   4   6      336.19      291.21     36.50 o 
 -10   4   6    12603.13    12657.85    298.83 o 
  -8   4   6     2809.95     2651.08    164.97 o 
  -6   4   6     1759.36     1988.86    201.36 o 
  -4   4   6     6320.55     7050.77    149.78 o 
  -2   4   6       35.38       47.31     28.09 o 
   0   4   6      765.94      504.21     37.79 o 
   2   4   6      738.29      723.79     41.25 o 
   4   4   6      149.92      200.01     26.94 o 
   6   4   6       50.10       76.25     28.90 o 
   8   4   6     4274.44     4364.27    162.79 o 
  10   4   6      580.68      718.66     84.70 o 
  12   4   6      478.15      390.82     48.04 o 
  14   4   6     4839.07     4549.56    251.75 o 
  16   4   6      151.08      299.98     73.10 o 
  18   4   6      209.09      215.50    105.60 o 
  20   4   6      138.82      152.00    166.40 o 
  22   4   6       32.57      187.29     97.81 o 
 -27   5   6      158.70      248.10    113.63 o 
 -25   5   6       25.05      115.17    111.33 o 
 -23   5   6      121.28      200.07     84.53 o 
 -21   5   6      798.86     1184.31    207.21 o 
 -19   5   6      436.13      326.55    175.92 o 
 -17   5   6      105.22      316.54    104.60 o 
 -15   5   6      113.40       81.84     31.44 o 
 -13   5   6       23.27      124.61     72.16 o 
 -11   5   6      123.46       98.48     45.30 o 
  -9   5   6     6060.51     6743.86    206.92 o 
  -7   5   6     8417.69     8718.48    297.12 o 
  -5   5   6     1460.64     1724.15     85.24 o 
  -3   5   6    11408.77    11857.91    206.03 o 
  -1   5   6     1081.43      823.32     61.23 o 
   1   5   6     5921.31     5517.71    165.36 o 
   3   5   6        8.00        0.92     18.68 o 
   5   5   6     4873.50     5066.98    149.17 o 
   7   5   6      807.04      534.29     60.64 o 
   9   5   6        5.58        7.39     20.05 o 
  11   5   6        2.50       41.68     40.27 o 
  13   5   6     3287.23     3373.33    220.46 o 
  15   5   6      731.53      840.24     92.22 o 
  17   5   6     1370.47     1682.79    173.75 o 
  19   5   6       42.55       -3.62    120.30 o 
  21   5   6       72.47       53.24     79.54 o 
 -26   6   6        6.41       85.96    235.58 o 
 -24   6   6      375.66      700.98    175.72 o 
 -22   6   6      486.11      447.18    142.49 o 
 -20   6   6      815.08      929.90    181.59 o 
 -18   6   6     1467.37     1357.47    289.32 o 
 -16   6   6      307.41      459.53    193.19 o 
 -14   6   6      646.47      868.94    220.21 o 
 -12   6   6     8220.93     7912.75    597.63 o 
 -10   6   6        7.20      122.60     37.75 o 
  -8   6   6     2901.05     2902.67    184.90 o 
  -6   6   6     3390.23     2844.89    143.95 o 
  -4   6   6       74.46      149.77     31.17 o 
  -2   6   6       61.40       -9.34     15.15 o 
   0   6   6        1.41       16.82     25.26 o 
   2   6   6     2888.49     2449.45    104.13 o 
   4   6   6       25.05       16.73     21.75 o 
   6   6   6     1838.88     2266.68    117.60 o 
   8   6   6       74.62       99.64     40.19 o 
  10   6   6        2.94        3.55     42.50 o 
  12   6   6       38.92       24.86     45.77 o 
  14   6   6       61.95      105.79     51.30 o 
  16   6   6     2352.00     2073.19    191.58 o 
  18   6   6      811.05      551.49    208.42 o 
  20   6   6       16.11      151.15    151.43 o 
 -25   7   6        5.11      -17.65    145.21 o 
 -23   7   6      500.21      778.50    185.69 o 
 -21   7   6       77.05       88.85    159.00 o 
 -19   7   6        0.57      119.73    119.53 o 
 -17   7   6      837.96      778.53    237.27 o 
 -15   7   6     2030.31     2072.66    347.18 o 
 -13   7   6    11675.32    12541.15    808.23 o 
 -11   7   6       11.60      115.80    107.28 o 
  -9   7   6      586.81      693.64    260.13 o 
  -7   7   6      107.27       95.82     75.05 o 
  -5   7   6     2854.88     2899.95    121.30 o 
  -3   7   6      587.57      854.61     69.75 o 
  -1   7   6      454.42      521.55     75.78 o 
   1   7   6       21.12      -29.87     34.65 o 
   3   7   6      443.53      448.94     60.95 o 
   5   7   6     1018.30      992.31     80.93 o 
   7   7   6      241.15      373.21     79.96 o 
   9   7   6     1055.71     1027.43    154.40 o 
  11   7   6      112.38       36.67     58.91 o 
  13   7   6      436.98      625.37    118.89 o 
  15   7   6      122.17      350.14     95.15 o 
  17   7   6      437.14      459.52    122.11 o 
  19   7   6       96.83      351.78    195.31 o 
 -24   8   6        5.32       90.13    102.27 o 
 -22   8   6      435.52      515.55    250.50 o 
 -20   8   6      854.59     1140.67    326.99 o 
 -18   8   6        2.38      -56.72     98.48 o 
 -16   8   6       20.43       60.46     99.77 o 
 -14   8   6      286.11      278.04    143.73 o 
 -12   8   6     4496.74     4720.56    509.38 o 
 -10   8   6      376.56      568.11    189.32 o 
  -8   8   6      316.90      698.56    197.21 o 
  -6   8   6      243.20      307.15     46.77 o 
  -4   8   6     1053.81     1228.10     87.42 o 
  -2   8   6      517.37      676.72     60.29 o 
   0   8   6     1964.76     2417.48    168.66 o 
   2   8   6     1440.75     1390.09     99.93 o 
   4   8   6     4099.56     4189.63    170.77 o 
   6   8   6      252.13      305.68     46.53 o 
   8   8   6     1387.51     1596.98    189.43 o 
  10   8   6     1051.25     1601.17    198.14 o 
  12   8   6        2.24      -56.22     97.21 o 
  14   8   6      227.40      167.12     70.93 o 
  16   8   6        4.24      -46.81     92.03 o 
  18   8   6       20.13       37.54    181.39 o 
 -23   9   6       79.90       56.68     82.61 o 
 -21   9   6      263.90      595.45    251.20 o 
 -19   9   6        0.76       27.52    115.22 o 
 -17   9   6      880.54     1366.96    335.35 o 
 -15   9   6        4.08      220.65    105.24 o 
 -13   9   6       95.76       77.08    106.96 o 
 -11   9   6     3452.82     3042.10    413.64 o 
  -9   9   6     3017.99     3308.38    410.23 o 
  -7   9   6      467.13      588.90    188.16 o 
  -5   9   6     1147.01     1396.78    117.68 o 
  -3   9   6      167.78      198.37     37.31 o 
  -1   9   6     1121.14     1197.11     87.97 o 
   1   9   6       57.14       12.14     42.63 o 
   3   9   6      328.03      324.21     47.01 o 
   5   9   6       53.98       45.61     32.69 o 
   7   9   6      744.66      759.92    113.92 o 
   9   9   6     1957.05     1676.75    219.47 o 
  11   9   6      195.97       52.46    139.64 o 
  13   9   6      714.64      654.52    137.52 o 
  15   9   6        0.05        4.77     89.25 o 
  17   9   6      231.36      397.23    109.73 o 
 -22  10   6       72.21      258.14    165.89 o 
 -20  10   6      113.04       84.08    145.74 o 
 -18  10   6      151.45      578.69    274.84 o 
 -16  10   6      454.95      433.68    188.39 o 
 -14  10   6        3.94      168.66     82.13 o 
 -12  10   6     1705.43     1217.38    277.41 o 
 -10  10   6     5252.88     4798.32    529.97 o 
  -8  10   6     1297.47     1397.76    278.89 o 
  -6  10   6      408.46      607.89    197.21 o 
  -4  10   6      389.49      349.31    100.36 o 
  -2  10   6      297.92      458.88     65.61 o 
   0  10   6     1375.85     1453.03    102.18 o 
   2  10   6       97.50      -25.02     39.24 o 
   4  10   6      150.76       73.64     37.77 o 
   6  10   6     2131.31     2414.62    173.22 o 
   8  10   6     5175.98     5828.77    316.61 o 
  10  10   6       71.33      229.94     69.02 o 
  12  10   6     1618.51     1792.21    225.43 o 
  14  10   6       53.71       91.18     86.27 o 
  16  10   6        7.65       67.42     71.91 o 
 -21  11   6       10.38      118.49    158.18 o 
 -19  11   6       24.64      112.25    162.11 o 
 -17  11   6       24.23     -160.14    165.82 o 
 -15  11   6     2141.81     2424.61    441.46 o 
 -13  11   6      175.36     -121.93    186.71 o 
 -11  11   6     2871.54     3326.24    473.40 o 
  -9  11   6     2470.25     2199.16    374.26 o 
  -7  11   6      156.96      101.17     59.25 o 
  -5  11   6      344.00      455.74    121.25 o 
  -3  11   6       16.66       54.07     59.83 o 
  -1  11   6        0.38       43.98     65.04 o 
   1  11   6        0.12       49.96     42.97 o 
   3  11   6      285.48      173.91     37.89 o 
   5  11   6      681.40      614.70     88.42 o 
   7  11   6     1365.59     1384.34    157.50 o 
   9  11   6     1595.60     1580.17    223.11 o 
  11  11   6       21.60       24.12     58.53 o 
  13  11   6       16.04       29.86     57.56 o 
  15  11   6        0.28      -15.24     77.99 o 
 -18  12   6      220.41      726.31    232.16 o 
 -16  12   6      120.42       25.30    102.44 o 
 -14  12   6      226.00       19.38    118.68 o 
 -12  12   6      397.28      361.29    200.45 o 
 -10  12   6       84.21       49.92    124.62 o 
  -8  12   6       17.78      -16.66    201.81 o 
  -6  12   6       16.32      104.94     55.69 o 
  -4  12   6      348.81      456.58    115.40 o 
  -2  12   6       12.35      -40.68     47.30 o 
   0  12   6      363.13      686.52    115.98 o 
   2  12   6        1.21       30.03     38.43 o 
   4  12   6      457.21      565.67     88.59 o 
   6  12   6      215.86       87.48     61.40 o 
   8  12   6        3.81      144.06     94.25 o 
  10  12   6       71.83      293.34    214.75 o 
  12  12   6       55.74      126.01    109.14 o 
  14  12   6       37.95       53.20     73.08 o 
 -17  13   6      395.24      253.54    227.22 o 
 -15  13   6        3.62     -139.69    160.05 o 
 -13  13   6      317.51      416.21     96.20 o 
 -11  13   6      353.98      157.62    246.36 o 
  -9  13   6     1039.61     1047.88    173.06 o 
  -7  13   6       46.66       36.23     79.75 o 
  -5  13   6       36.74      139.38    100.17 o 
  -3  13   6      139.14      221.75     94.22 o 
  -1  13   6       17.40      160.95     97.21 o 
   1  13   6       13.34       81.67     54.41 o 
   3  13   6        8.52      -16.07     41.89 o 
   5  13   6       32.81       79.63     47.82 o 
   7  13   6        4.15       55.99    151.40 o 
   9  13   6      200.48      260.48    134.50 o 
  11  13   6        8.32      -38.00     58.10 o 
 -14  14   6        0.99       18.06    215.60 o 
 -12  14   6       64.43      123.45     82.09 o 
 -10  14   6      104.04       81.02    148.76 o 
  -8  14   6        3.49       30.04     73.30 o 
  -6  14   6        5.78       55.70     86.54 o 
  -4  14   6       26.69      120.43     98.29 o 
  -2  14   6      449.60      546.92    143.17 o 
   0  14   6       41.48      -27.99     60.32 o 
   2  14   6        1.45      -58.47     58.47 o 
   4  14   6       75.40      115.29     73.29 o 
   6  14   6      129.01      104.53     74.82 o 
   8  14   6       43.69       28.65     74.98 o 
  -9  15   6      130.90      130.35    107.38 o 
  -7  15   6        2.58       23.80     75.34 o 
  -5  15   6        6.00       15.33    171.13 o 
  -3  15   6       30.18      187.00    124.95 o 
  -1  15   6        1.82      108.16    105.61 o 
   1  15   6       47.53       -0.76     61.95 o 
   3  15   6       59.80      -42.11     55.30 o 
 -27   1   7       31.62       41.03     71.50 o 
 -25   1   7        0.76       31.17     45.92 o 
 -23   1   7       11.72      -23.60     52.79 o 
 -21   1   7      453.56      403.97     64.16 o 
 -19   1   7     3150.15     3176.79    203.79 o 
 -17   1   7     1684.41     1614.21    162.40 o 
 -15   1   7       98.18       95.55     40.17 o 
 -13   1   7     3213.78     3169.08    161.42 o 
 -11   1   7      207.21      289.06     45.04 o 
  -9   1   7      136.09      172.91     42.91 o 
  -7   1   7      155.89      140.65     29.86 o 
  -5   1   7     3795.59     4756.27    184.55 o 
  -3   1   7     3257.70     3255.51    159.97 o 
  -1   1   7    42717.02    41611.36    498.20 o 
   1   1   7    10035.42    10336.74    303.41 o 
   3   1   7     2610.95     3239.52    129.58 o 
   5   1   7     4429.83     4145.38    266.63 o 
   7   1   7      546.58      745.59    124.18 o 
   9   1   7       75.13      122.20     69.98 o 
  11   1   7       60.31       71.73     46.20 o 
  13   1   7      182.02      126.37     36.24 o 
  15   1   7      144.49      160.70     92.16 o 
  17   1   7      635.81      883.11    180.34 o 
  19   1   7       51.49       45.81    129.37 o 
  21   1   7       28.11       94.65    196.66 o 
 -28   2   7       28.16      125.64     82.08 o 
 -26   2   7      345.55      382.53     97.91 o 
 -24   2   7      107.50       -2.81     64.01 o 
 -22   2   7     1169.63     1242.14    158.09 o 
 -20   2   7       13.90       -9.17     40.97 o 
 -18   2   7      144.65      155.01     59.61 o 
 -16   2   7      331.79      365.16     61.11 o 
 -14   2   7     2737.71     3226.44    156.39 o 
 -12   2   7      778.03     1198.14     93.04 o 
 -10   2   7     3976.90     4203.48    167.29 o 
  -8   2   7     4674.74     4826.87    188.27 o 
  -6   2   7     4846.08     5076.97    168.71 o 
  -4   2   7     6940.40     6244.36    207.04 o 
  -2   2   7     5012.79     7090.62    184.12 o 
   0   2   7     5987.85     6413.64    170.37 o 
   2   2   7       89.40      254.84     41.49 o 
   4   2   7     1977.34     1828.04    105.69 o 
   6   2   7      460.46      470.74     74.61 o 
   8   2   7      825.15      728.39    134.86 o 
  10   2   7        0.16        9.77     26.14 o 
  12   2   7       17.62       15.99     32.33 o 
  14   2   7        2.33       37.72     56.05 o 
  16   2   7     1506.00     1309.65    205.14 o 
  18   2   7        0.10       21.26     73.91 o 
  20   2   7      340.71      439.27    146.39 o 
  22   2   7        7.26      123.84     71.34 o 
 -27   3   7      189.34      164.39     92.51 o 
 -25   3   7       39.18       -0.07     56.36 o 
 -23   3   7       53.75      101.50     58.42 o 
 -21   3   7      263.68      132.11     58.89 o 
 -19   3   7        1.76       57.94     37.24 o 
 -17   3   7       35.86       14.98     34.52 o 
 -15   3   7     2800.19     2701.24    149.63 o 
 -13   3   7     4097.94     3865.79    134.86 o 
 -11   3   7     8330.27     9081.21    276.81 o 
  -9   3   7     6342.71     5612.84    180.55 o 
  -7   3   7     4099.39     3876.61    160.26 o 
  -5   3   7      189.35      202.36     31.83 o 
  -3   3   7      369.60      316.48     40.27 o 
  -1   3   7      446.34      503.49     39.40 o 
   1   3   7     2151.00     2436.32    124.57 o 
   3   3   7     2479.24     2631.19     98.88 o 
   5   3   7       69.62       78.02     46.72 o 
   7   3   7       14.44       14.99     33.39 o 
   9   3   7     1119.39     1155.27     91.39 o 
  11   3   7      860.65      846.22     79.91 o 
  13   3   7      359.90      461.90     84.89 o 
  15   3   7      860.99     1118.59    124.42 o 
  17   3   7        0.20      -47.96     67.70 o 
  19   3   7      108.44      172.34     83.84 o 
  21   3   7       44.27       24.41     71.14 o 
 -26   4   7      129.19      201.98     95.81 o 
 -24   4   7        2.33       16.94     53.92 o 
 -22   4   7      582.74      606.38    110.72 o 
 -20   4   7      985.02     1129.24    145.87 o 
 -18   4   7        0.01      -60.91     99.31 o 
 -16   4   7       95.19       65.24     25.60 o 
 -14   4   7     3485.77     3681.12    214.40 o 
 -12   4   7      427.83      523.75     71.24 o 
 -10   4   7       14.52       55.37     37.79 o 
  -8   4   7      293.32      363.71     37.26 o 
  -6   4   7    23013.15    22619.34    331.52 o 
  -4   4   7     4145.92     4048.54    142.18 o 
  -2   4   7      271.89      298.69     40.45 o 
   0   4   7     2224.30     2307.03     92.29 o 
   2   4   7       15.79       45.41     22.19 o 
   4   4   7     2447.81     1989.72     97.13 o 
   6   4   7      430.45      404.42     56.32 o 
   8   4   7        1.72       18.84     25.95 o 
  10   4   7      897.53      840.64     79.34 o 
  12   4   7      191.28      163.52     85.65 o 
  14   4   7     1557.77     1528.98    147.73 o 
  16   4   7      910.84      844.04    171.40 o 
  18   4   7       32.34       76.50    114.44 o 
  20   4   7       61.01      217.16    109.32 o 
 -27   5   7      262.97       51.77    140.06 o 
 -25   5   7      234.29       88.51     95.26 o 
 -23   5   7     1050.23      953.03    183.28 o 
 -21   5   7      590.52      939.03    182.54 o 
 -19   5   7       91.33       -3.85     73.08 o 
 -17   5   7      395.38      432.45    118.03 o 
 -15   5   7        0.05      -28.34     93.80 o 
 -13   5   7      248.70      128.81     50.25 o 
 -11   5   7      588.34      683.66     73.71 o 
  -9   5   7     1176.04     1056.72    116.53 o 
  -7   5   7    12110.36    14419.32    393.22 o 
  -5   5   7     4819.73     4300.05    124.38 o 
  -3   5   7        5.57      -16.95     20.11 o 
  -1   5   7     6941.23     7902.92    248.23 o 
   1   5   7       81.91       50.56     38.43 o 
   3   5   7      741.25      698.25     52.64 o 
   5   5   7      324.03      235.15     32.95 o 
   7   5   7       21.78       10.18     28.73 o 
   9   5   7     1239.45     1005.91    107.92 o 
  11   5   7      308.19      175.90     56.74 o 
  13   5   7      829.14      828.74    114.28 o 
  15   5   7       44.82       -9.27     54.09 o 
  17   5   7      796.97      800.64    179.00 o 
  19   5   7       44.97     -101.59    101.59 o 
  21   5   7       57.50      131.23     86.54 o 
 -26   6   7      752.29      928.14    209.52 o 
 -24   6   7       17.57      183.64    103.67 o 
 -22   6   7        0.08       79.89     64.55 o 
 -20   6   7        0.16      130.00    104.24 o 
 -18   6   7      184.39      236.37    102.21 o 
 -16   6   7      587.03      514.22    129.60 o 
 -14   6   7       93.78      -16.40     44.59 o 
 -12   6   7       66.89      122.85     57.04 o 
 -10   6   7     3233.73     3356.65    157.54 o 
  -8   6   7      832.70      982.02    109.69 o 
  -6   6   7      550.40      585.67     52.86 o 
  -4   6   7      165.54      199.38     35.18 o 
  -2   6   7        0.01       -2.77     21.08 o 
   0   6   7     1954.52     2058.53    131.33 o 
   2   6   7     1877.11     1795.33    101.65 o 
   4   6   7       33.08       42.40     22.45 o 
   6   6   7      936.35      765.56     75.41 o 
   8   6   7     1869.84     1664.97    185.66 o 
  10   6   7      239.72      158.47     36.90 o 
  12   6   7       78.23      157.37     63.24 o 
  14   6   7      110.91       57.72     58.27 o 
  16   6   7      122.75      151.11     62.72 o 
  18   6   7       30.86      -45.30    263.23 o 
  20   6   7       96.85      396.58    199.36 o 
 -25   7   7      410.09      660.23    170.02 o 
 -23   7   7       23.24       46.25     67.51 o 
 -21   7   7       73.29      137.64    104.27 o 
 -19   7   7     1278.50     1193.29    197.22 o 
 -17   7   7      123.38      113.40     76.86 o 
 -15   7   7      550.25      723.54    146.27 o 
 -13   7   7     1436.04     1364.41    182.55 o 
 -11   7   7      394.72      417.55     83.13 o 
  -9   7   7      783.35      948.57    116.01 o 
  -7   7   7     3424.46     3049.91    193.72 o 
  -5   7   7      749.70      811.73     67.50 o 
  -3   7   7        1.40        1.61     23.05 o 
  -1   7   7     1119.06     1052.13    104.44 o 
   1   7   7      201.17      153.02     42.91 o 
   3   7   7      384.38      437.12     47.90 o 
   5   7   7     1793.05     1919.51    127.98 o 
   7   7   7     1588.63     1732.63    160.26 o 
   9   7   7     1059.57      755.68    110.98 o 
  11   7   7      202.71       65.99     46.60 o 
  13   7   7      473.90      441.70     86.87 o 
  15   7   7       46.58       35.58     60.81 o 
  17   7   7      409.97      323.98    204.41 o 
  19   7   7        7.67      201.41    177.00 o 
 -24   8   7      511.22      615.67    164.37 o 
 -22   8   7       17.21      417.42    141.97 o 
 -20   8   7      224.10      304.38    123.44 o 
 -18   8   7      491.40      482.43    214.81 o 
 -16   8   7      305.89      312.04    111.69 o 
 -14   8   7       55.36      174.64     94.08 o 
 -12   8   7     6000.38     7027.33    404.41 o 
 -10   8   7        3.69       38.66     50.83 o 
  -8   8   7      509.09      559.55     99.81 o 
  -6   8   7     1001.40     1086.62     78.04 o 
  -4   8   7     2020.92     1926.35    111.63 o 
  -2   8   7      674.36      678.73     87.71 o 
   0   8   7        2.00      -21.37     45.41 o 
   2   8   7       42.31       64.07     27.50 o 
   4   8   7      205.84      170.70     40.02 o 
   6   8   7       42.51      -38.20     38.20 o 
   8   8   7        8.89      -60.77     64.74 o 
  10   8   7     1148.01      912.26    147.74 o 
  12   8   7        0.11      -56.58     56.58 o 
  14   8   7      188.62       37.17     64.85 o 
  16   8   7      472.86      460.36    125.15 o 
  18   8   7        5.12     -116.73    149.90 o 
 -23   9   7        9.87       64.32     85.91 o 
 -21   9   7        7.55      123.03     72.28 o 
 -19   9   7        4.39       28.59     91.92 o 
 -17   9   7       35.93       43.07    105.36 o 
 -15   9   7      274.07       68.55    108.26 o 
 -13   9   7      438.58      458.76    178.44 o 
 -11   9   7    12711.86    12362.63    849.47 o 
  -9   9   7       42.23      239.52     87.13 o 
  -7   9   7        0.29       53.03     25.40 o 
  -5   9   7     1815.70     1980.75    115.40 o 
  -3   9   7      113.18      150.62     32.80 o 
  -1   9   7      108.22       60.90     54.03 o 
   1   9   7     1336.43     1282.50    117.30 o 
   3   9   7       41.16       38.79     40.98 o 
   5   9   7     1786.61     1509.84    109.65 o 
   7   9   7      921.57      946.04    127.94 o 
   9   9   7       85.68       19.84     78.01 o 
  11   9   7      150.38      160.75     82.23 o 
  13   9   7       20.10      146.87     74.48 o 
  15   9   7      193.53      140.82     98.82 o 
  17   9   7        5.83      312.52    176.61 o 
 -22  10   7       77.80      -20.94    251.47 o 
 -20  10   7       46.77      481.83    203.39 o 
 -18  10   7        3.57      104.56    150.26 o 
 -16  10   7       85.49      108.39    136.86 o 
 -14  10   7     1783.36     2273.53    394.94 o 
 -12  10   7     2401.69     2412.56    401.67 o 
 -10  10   7     2765.66     2462.61    420.11 o 
  -8  10   7      809.33      884.58    138.37 o 
  -6  10   7      521.00      656.48     98.50 o 
  -4  10   7      146.58      190.82     63.74 o 
  -2  10   7       71.87       71.09     30.83 o 
   0  10   7       34.93       24.67     39.84 o 
   2  10   7      914.85      974.23     92.54 o 
   4  10   7       44.60       67.30     30.56 o 
   6  10   7      244.81      447.43     78.80 o 
   8  10   7       34.19       71.34     51.56 o 
  10  10   7       84.08       54.53     59.11 o 
  12  10   7      225.93      172.88     84.18 o 
  14  10   7       51.16      256.88    238.48 o 
  16  10   7       18.76       43.10     79.26 o 
 -21  11   7       10.92      317.42    219.04 o 
 -19  11   7       10.65      121.49    155.44 o 
 -17  11   7      388.98      307.65    212.75 o 
 -15  11   7       89.71       90.10    132.49 o 
 -13  11   7       27.00       22.47     92.68 o 
 -11  11   7       81.14       58.93    114.99 o 
  -9  11   7        5.63       61.53    115.66 o 
  -7  11   7      329.59      336.80    102.95 o 
  -5  11   7      133.24      118.52     48.80 o 
  -3  11   7     1160.13     1311.43    155.04 o 
  -1  11   7       16.35       -0.06     34.93 o 
   1  11   7        1.16      100.89     58.44 o 
   3  11   7       54.59       72.81     37.89 o 
   5  11   7        0.12       53.47     47.01 o 
   7  11   7      196.79       74.57     61.74 o 
   9  11   7       72.39       42.02     52.76 o 
  11  11   7        0.01       67.08    163.17 o 
  13  11   7       21.18      131.34     80.60 o 
 -18  12   7       50.42      379.80    217.93 o 
 -16  12   7      143.28      104.45    135.83 o 
 -14  12   7        1.76      -61.73     94.69 o 
 -12  12   7       64.35      124.46    180.42 o 
 -10  12   7       88.00      383.62    188.67 o 
  -8  12   7       70.46       97.30     66.30 o 
  -6  12   7       20.61       83.74     45.95 o 
  -4  12   7      135.48      134.49     93.03 o 
  -2  12   7      807.14      767.52    129.67 o 
   0  12   7     1426.33     1615.69    171.58 o 
   2  12   7       54.44       52.72     61.11 o 
   4  12   7      164.09      118.26     47.80 o 
   6  12   7       61.79       87.87     41.95 o 
   8  12   7        6.91       20.49     79.79 o 
  10  12   7        0.71      134.13     92.31 o 
  12  12   7       12.97       29.98    103.95 o 
 -15  13   7       73.67      152.10    210.18 o 
 -13  13   7       32.62       89.96    160.87 o 
 -11  13   7       43.23       85.30     85.68 o 
  -9  13   7      155.91      283.72    106.72 o 
  -7  13   7       20.03       93.04     82.59 o 
  -5  13   7       41.05       43.59     45.30 o 
  -3  13   7       20.38       -1.04     62.09 o 
  -1  13   7        3.78      129.73     94.24 o 
   1  13   7      194.84      524.19    111.46 o 
   3  13   7        2.48       60.60     72.10 o 
   5  13   7       40.74      -36.20     47.85 o 
   7  13   7       18.50       60.44     82.54 o 
   9  13   7       50.18      102.03     78.98 o 
 -12  14   7      175.95      875.54    241.27 o 
 -10  14   7       64.32       76.49    190.29 o 
  -8  14   7        2.07       90.25     96.74 o 
  -6  14   7       12.89      -47.77     67.07 o 
  -4  14   7       44.18      100.00    114.04 o 
  -2  14   7      188.18      143.46    152.58 o 
   0  14   7       79.12       87.30    107.41 o 
   2  14   7      125.11       86.30     77.06 o 
   4  14   7       41.93       19.60     49.96 o 
   6  14   7        0.84      -20.80     57.48 o 
  -7  15   7      216.77      191.26    105.24 o 
  -5  15   7      139.13      288.04    112.83 o 
  -3  15   7      262.56      389.85    140.84 o 
  -1  15   7      190.60      375.73    177.69 o 
   1  15   7       49.86      112.75     70.31 o 
 -28   0   8      162.50      156.45     74.98 o 
 -26   0   8      463.96      423.14    130.41 o 
 -24   0   8      235.74      323.31    111.48 o 
 -22   0   8      171.92      153.47    139.72 o 
 -20   0   8    10324.35    11248.38    581.26 o 
 -18   0   8      746.17      708.51    140.67 o 
 -16   0   8        0.17      136.80    109.10 o 
 -14   0   8      937.70     1369.01    175.79 o 
 -12   0   8     2244.24     2479.80    219.34 o 
 -10   0   8      253.21       -3.11    113.70 o 
  -8   0   8      145.24      130.99     52.31 o 
  -6   0   8     7244.38     7884.10    331.88 o 
  -4   0   8    36282.80    37863.30    961.33 o 
  -2   0   8    24152.35    27774.74    864.27 o 
   0   0   8    11503.14    14580.04    653.51 o 
   2   0   8       71.51       77.99     74.75 o 
   4   0   8     9396.02     8641.64    482.24 o 
   6   0   8       20.40       22.13     56.62 o 
   8   0   8      708.29      491.18    163.11 o 
  10   0   8      794.49      765.95    219.19 o 
  12   0   8      194.52      306.29    142.77 o 
  14   0   8     1567.04     2333.07    385.98 o 
  16   0   8      250.66      317.94    206.80 o 
  18   0   8      391.19       63.51    103.50 o 
  20   0   8      418.92      663.96    228.04 o 
 -27   1   8      253.68      312.28     99.13 o 
 -25   1   8        1.85       26.97     68.01 o 
 -23   1   8       46.05      166.03     74.78 o 
 -21   1   8       28.23       15.99     59.85 o 
 -19   1   8      111.72      148.02     70.46 o 
 -17   1   8     1943.28     2230.25    193.54 o 
 -15   1   8     1042.52     1029.99    100.78 o 
 -13   1   8     1020.77      981.14    102.54 o 
 -11   1   8      139.34      188.99     35.71 o 
  -9   1   8      126.12       51.24     27.93 o 
  -7   1   8     1112.14     1136.85    101.53 o 
  -5   1   8       75.43      128.16     39.46 o 
  -3   1   8     3237.39     4224.39    197.16 o 
  -1   1   8      108.48       87.76    100.80 o 
   1   1   8    17071.88    17992.59    527.22 o 
   3   1   8        0.04        2.50     39.14 o 
   5   1   8      442.85      471.83     89.69 o 
   7   1   8      283.38      288.55     80.71 o 
   9   1   8      268.15      500.55    123.51 o 
  11   1   8        7.62      -28.99    105.88 o 
  13   1   8      344.16      497.57    174.91 o 
  15   1   8      141.95       74.40    198.74 o 
  17   1   8       12.11      135.42     94.50 o 
  19   1   8        1.87       65.26     83.60 o 
  21   1   8       61.04      106.38    247.68 o 
 -28   2   8        1.46      125.79     64.91 o 
 -26   2   8       89.92       76.85     60.77 o 
 -24   2   8       22.47       20.96     49.43 o 
 -22   2   8       54.61       58.13     55.76 o 
 -20   2   8      145.51      127.62     57.38 o 
 -18   2   8      234.72      254.40     58.64 o 
 -16   2   8     3919.02     4382.29    229.13 o 
 -14   2   8      542.06      583.32     96.68 o 
 -12   2   8     2343.27     2547.34    140.70 o 
 -10   2   8       96.31      108.24     37.92 o 
  -8   2   8       21.94       15.08     32.22 o 
  -6   2   8     1923.89     1909.15    130.72 o 
  -4   2   8       16.77      -19.83     28.23 o 
  -2   2   8      846.39     1040.56     85.69 o 
   0   2   8       55.47      -18.57     34.36 o 
   2   2   8      296.46      264.05     66.55 o 
   4   2   8     2659.58     2380.88    126.61 o 
   6   2   8     2080.63     2488.90    173.38 o 
   8   2   8        0.07       13.84     35.03 o 
  10   2   8      117.26       -7.91     46.87 o 
  12   2   8       15.38       47.45     60.91 o 
  14   2   8       85.00      124.86     97.78 o 
  16   2   8      419.65      614.12    149.87 o 
  18   2   8      529.93      618.98    174.81 o 
  20   2   8       18.68      141.77     94.29 o 
 -27   3   8       13.18       35.10     57.82 o 
 -25   3   8        4.15       49.84     59.83 o 
 -23   3   8        7.49       67.89     60.77 o 
 -21   3   8      564.78      758.55    120.30 o 
 -19   3   8     1242.89     1255.80    157.21 o 
 -17   3   8     2993.53     3015.24    170.37 o 
 -15   3   8     1150.20      957.31    101.84 o 
 -13   3   8       70.27      181.41     43.65 o 
 -11   3   8      572.06      717.37     60.43 o 
  -9   3   8       28.46        2.45     31.33 o 
  -7   3   8      717.29      638.25     78.44 o 
  -5   3   8     1208.20     1274.92     90.78 o 
  -3   3   8     3675.21     4492.76    149.02 o 
  -1   3   8    11363.13    11666.67    251.22 o 
   1   3   8      459.74      417.35     66.54 o 
   3   3   8      300.37      256.94     44.22 o 
   5   3   8      293.75      406.64     67.24 o 
   7   3   8        1.56      -18.46     50.15 o 
   9   3   8     1562.77     1755.75    149.42 o 
  11   3   8      913.74     1285.84    160.95 o 
  13   3   8      740.60      587.31     84.70 o 
  15   3   8       67.01       91.51     83.00 o 
  17   3   8      330.70      479.45    154.24 o 
  19   3   8       16.45       94.59     76.99 o 
  21   3   8       10.95       80.15    125.52 o 
 -26   4   8      275.52      289.50    118.58 o 
 -24   4   8       27.46       23.81     47.16 o 
 -22   4   8      157.00      182.09     63.49 o 
 -20   4   8     1790.74     1926.65    244.16 o 
 -18   4   8       59.96       34.66     55.14 o 
 -16   4   8      607.52      418.34     60.14 o 
 -14   4   8      478.15      412.33     47.82 o 
 -12   4   8     5915.75     5360.38    259.88 o 
 -10   4   8     2111.10     2115.24     90.43 o 
  -8   4   8     1018.60     1194.79     80.64 o 
  -6   4   8     2228.97     1838.69    122.31 o 
  -4   4   8     2086.10     1708.01     90.60 o 
  -2   4   8      124.78      207.12     31.72 o 
   0   4   8       33.44       87.42     21.45 o 
   2   4   8        9.76       36.52     32.83 o 
   4   4   8      513.93      588.87     56.96 o 
   6   4   8     5643.24     5827.40    265.73 o 
   8   4   8     2282.60     2115.48    129.38 o 
  10   4   8      714.56      737.10    100.46 o 
  12   4   8      968.87     1290.35    131.96 o 
  14   4   8      495.84      460.92    138.58 o 
  16   4   8       52.62      -73.06     73.06 o 
  18   4   8      318.38      219.73    227.71 o 
  20   4   8       17.16       -7.79     75.27 o 
 -27   5   8      121.25       13.97    164.59 o 
 -25   5   8        6.12      -42.70     59.81 o 
 -23   5   8       21.15      118.23     95.40 o 
 -21   5   8      198.32      128.98     69.21 o 
 -19   5   8        4.50       -4.74     66.28 o 
 -17   5   8       33.99       15.95     41.90 o 
 -15   5   8     3467.98     3360.79    289.22 o 
 -13   5   8      331.93      409.41     62.41 o 
 -11   5   8       51.39       72.06     29.38 o 
  -9   5   8      823.38      939.40    109.57 o 
  -7   5   8     2053.13     2135.43    104.93 o 
  -5   5   8     9222.20     9202.21    282.75 o 
  -3   5   8     3502.99     3543.51    154.37 o 
  -1   5   8     4504.54     4767.96    187.82 o 
   1   5   8     1035.43     1061.51     77.43 o 
   3   5   8        4.05       12.48     12.38 o 
   5   5   8      120.63       82.55     32.95 o 
   7   5   8     2355.88     2442.12    140.63 o 
   9   5   8     2327.84     2291.71    178.50 o 
  11   5   8      162.50       94.28     42.57 o 
  13   5   8     1212.17     1065.84    133.43 o 
  15   5   8      104.28       90.41     63.06 o 
  17   5   8       55.57      184.99     67.46 o 
  19   5   8        4.16      269.24    153.09 o 
 -26   6   8      999.80     1131.66    224.76 o 
 -24   6   8      963.06     1385.43    235.80 o 
 -22   6   8       20.46       17.56     75.17 o 
 -20   6   8      798.50      636.62    147.06 o 
 -18   6   8       77.72      195.02     91.72 o 
 -16   6   8      203.26      329.75    150.07 o 
 -14   6   8      997.85     1364.13    184.54 o 
 -12   6   8       10.46       39.92     24.75 o 
 -10   6   8       52.62       79.95     62.50 o 
  -8   6   8      194.58      280.04     64.37 o 
  -6   6   8      448.35      359.43     47.21 o 
  -4   6   8     4754.37     5252.11    180.68 o 
  -2   6   8     1624.55     1837.21    118.70 o 
   0   6   8       48.52      100.95     49.11 o 
   2   6   8     1480.24     1299.01     90.49 o 
   4   6   8     2847.60     2507.02    133.27 o 
   6   6   8      502.78      327.30     85.57 o 
   8   6   8      560.52      550.81     98.54 o 
  10   6   8      520.26      467.65     83.79 o 
  12   6   8     1908.13     2127.86    188.45 o 
  14   6   8       80.46      131.93     62.52 o 
  16   6   8       41.53       37.37    181.87 o 
  18   6   8       45.81      100.47     83.83 o 
 -25   7   8      124.10      115.20     66.43 o 
 -23   7   8      127.04      366.15    152.35 o 
 -21   7   8       16.39      108.78     70.86 o 
 -19   7   8      384.95      384.16    113.90 o 
 -17   7   8     2273.58     2558.86    274.19 o 
 -15   7   8      399.07      455.45    120.82 o 
 -13   7   8      310.16      366.63     64.21 o 
 -11   7   8      236.86      113.73     38.68 o 
  -9   7   8        8.34      -18.67     47.81 o 
  -7   7   8     1560.83     1407.31    135.73 o 
  -5   7   8      679.52      526.14     61.75 o 
  -3   7   8     4507.03     4705.02    226.61 o 
  -1   7   8     3584.95     3952.77    215.74 o 
   1   7   8     1838.02     2197.65    126.98 o 
   3   7   8        3.50       47.46     27.85 o 
   5   7   8     1152.56     1104.10     84.28 o 
   7   7   8      756.11      973.12    123.46 o 
   9   7   8     1165.62     1069.83    133.48 o 
  11   7   8     1199.25     1553.43    169.75 o 
  13   7   8        1.65       40.74     51.01 o 
  15   7   8      716.74      713.20    164.31 o 
  17   7   8      137.14      159.49    114.16 o 
 -24   8   8        9.39       52.34    114.69 o 
 -22   8   8      300.95      199.37    110.17 o 
 -20   8   8       23.63      160.62    103.63 o 
 -18   8   8      319.68      421.43    131.28 o 
 -16   8   8        0.63       27.72     70.91 o 
 -14   8   8     4421.78     5111.50    367.42 o 
 -12   8   8      672.68      680.82    132.52 o 
 -10   8   8       50.41       60.13     32.91 o 
  -8   8   8       13.53       17.31     41.14 o 
  -6   8   8     2165.65     2357.05    120.09 o 
  -4   8   8      183.39      275.16     96.44 o 
  -2   8   8        0.83     -151.52    204.99 o 
   0   8   8      490.67      439.62     64.09 o 
   2   8   8     1433.21     1338.22    118.88 o 
   4   8   8      404.06      571.68     79.39 o 
   6   8   8     4600.87     5013.65    251.07 o 
   8   8   8      297.59      252.32    110.46 o 
  10   8   8      319.40      201.06     62.44 o 
  12   8   8       79.73      162.77     70.96 o 
  14   8   8      320.63      403.23    122.43 o 
  16   8   8       39.46       -4.86     86.33 o 
 -23   9   8        9.48      132.77     84.33 o 
 -21   9   8      545.38      467.17    137.63 o 
 -19   9   8      224.81      268.23    105.74 o 
 -17   9   8       14.78      -10.66     78.00 o 
 -15   9   8       35.07      131.19    101.59 o 
 -13   9   8        2.08      -14.48    109.46 o 
 -11   9   8      145.99      329.23    106.69 o 
  -9   9   8     1322.13     1417.78    170.38 o 
  -7   9   8      884.43      911.11    117.66 o 
  -5   9   8        8.28      -38.18     38.18 o 
  -3   9   8      507.18      821.68    108.00 o 
  -1   9   8        2.43       13.08     57.47 o 
   1   9   8      332.53      291.71     50.84 o 
   3   9   8        0.14      -23.95     32.22 o 
   5   9   8      555.11      579.30     68.48 o 
   7   9   8      560.21      495.32    128.02 o 
   9   9   8      213.07      186.60     74.23 o 
  11   9   8      520.77      628.17    134.90 o 
  13   9   8        0.25       11.08     69.79 o 
  15   9   8        1.92      -63.24    120.54 o 
 -22  10   8      199.07      295.19    185.02 o 
 -20  10   8       61.14       77.15     70.96 o 
 -18  10   8      349.41      298.46    110.90 o 
 -16  10   8       10.09       82.56     63.64 o 
 -14  10   8      458.04      619.71    139.95 o 
 -12  10   8     1233.24      975.39    160.26 o 
 -10  10   8      220.08      153.06     79.85 o 
  -8  10   8     2246.54     2533.55    204.65 o 
  -6  10   8       58.44       80.82     32.81 o 
  -4  10   8      350.57      408.52     63.92 o 
  -2  10   8      132.26      143.01     68.20 o 
   0  10   8      239.03      286.76     73.83 o 
   2  10   8        0.05       35.16     36.99 o 
   4  10   8       91.35      114.94     51.19 o 
   6  10   8      427.99      529.80     83.04 o 
   8  10   8       18.04       85.10     61.80 o 
  10  10   8      333.29      360.97    107.49 o 
  12  10   8      200.33      383.50    130.30 o 
  14  10   8        2.64       34.23    134.00 o 
 -19  11   8      229.30      394.45    148.47 o 
 -17  11   8       21.01      195.30    103.74 o 
 -15  11   8      105.51      261.70    122.22 o 
 -13  11   8     1493.47     1647.74    220.01 o 
 -11  11   8      159.71      401.46    106.75 o 
  -9  11   8       11.06       87.29     55.40 o 
  -7  11   8      459.03      438.99     87.00 o 
  -5  11   8      295.52      487.17    139.60 o 
  -3  11   8       47.85      158.40     58.75 o 
  -1  11   8      207.55      249.05     77.11 o 
   1  11   8      540.61      645.24     95.28 o 
   3  11   8        0.16       51.73     47.09 o 
   5  11   8       64.21        7.59     33.59 o 
   7  11   8      381.63      466.61     97.35 o 
   9  11   8      233.30      139.88     59.94 o 
  11  11   8      565.62      457.26    140.31 o 
  13  11   8       70.13       53.43     71.15 o 
 -18  12   8        0.55       72.44    153.20 o 
 -16  12   8        4.36      142.33     91.96 o 
 -14  12   8       57.35      177.82    156.29 o 
 -12  12   8      168.14      177.30     77.91 o 
 -10  12   8        1.74       23.10     49.60 o 
  -8  12   8       17.82      101.63     64.30 o 
  -6  12   8       19.35      203.88     91.03 o 
  -4  12   8       80.58      118.92     72.67 o 
  -2  12   8      802.97      766.48    133.28 o 
   0  12   8       18.18      -10.18    117.25 o 
   2  12   8       27.40      157.90    107.69 o 
   4  12   8        0.13      -26.85     49.61 o 
   6  12   8       44.71      -40.91     40.91 o 
   8  12   8        9.50      -41.31     70.53 o 
  10  12   8      130.95      -47.74     54.98 o 
 -15  13   8        2.16      114.09    158.18 o 
 -13  13   8       14.05      128.28     79.18 o 
 -11  13   8        4.31       87.97     79.29 o 
  -9  13   8       70.75       76.35     60.82 o 
  -7  13   8        5.05       28.22     46.71 o 
  -5  13   8       69.53      143.89     54.54 o 
  -3  13   8      661.97      569.12    185.60 o 
  -1  13   8      688.46      633.44    121.75 o 
   1  13   8       27.78       75.93     58.16 o 
   3  13   8       98.34      146.31     49.10 o 
   5  13   8       23.69      -41.07    141.44 o 
   7  13   8       16.14       61.88     65.74 o 
   9  13   8       26.55      -67.64     74.77 o 
 -12  14   8       12.93      151.42    104.85 o 
 -10  14   8       43.10      133.22     87.26 o 
  -8  14   8      205.84      249.18    167.71 o 
  -6  14   8       34.75      200.33     93.63 o 
  -4  14   8        0.22       28.98     69.75 o 
  -2  14   8        6.93      207.36    141.25 o 
   0  14   8        1.47      -33.03     56.32 o 
   2  14   8        4.82       85.13     63.53 o 
   4  14   8        0.00      -35.37     87.39 o 
  -5  15   8       18.69       92.97     65.95 o 
  -3  15   8       16.33      127.48    118.64 o 
 -27   1   9       53.48       39.42     67.45 o 
 -25   1   9        0.78       10.21     66.37 o 
 -23   1   9     1419.63     1241.06    172.23 o 
 -21   1   9      539.65      378.41     91.51 o 
 -19   1   9     1060.89     1259.26    159.05 o 
 -17   1   9     3095.50     3999.00    339.71 o 
 -15   1   9      719.84      735.05    148.36 o 
 -13   1   9     1007.18      918.36    102.75 o 
 -11   1   9     1884.54     1897.94    136.73 o 
  -9   1   9      127.34       52.86     24.73 o 
  -7   1   9     4693.67     4243.86    246.21 o 
  -5   1   9        8.43       -2.81     30.64 o 
  -3   1   9     3124.95     3197.93    221.84 o 
  -1   1   9     3692.92     3693.82    249.36 o 
   1   1   9     1476.58     1867.94    188.71 o 
   3   1   9     1106.59      881.84     59.74 o 
   5   1   9      660.94      881.06    141.50 o 
   7   1   9      138.43       87.22     67.41 o 
   9   1   9      452.19      292.11     94.00 o 
  11   1   9        6.26       10.99     53.90 o 
  13   1   9       82.65       30.50     69.23 o 
  15   1   9      275.34      300.08    126.53 o 
  17   1   9       21.54      171.65    116.27 o 
  19   1   9        1.20       48.14     65.89 o 
 -28   2   9       13.01       20.57     64.82 o 
 -26   2   9       58.41      109.46     80.19 o 
 -24   2   9       41.13       21.91     56.16 o 
 -22   2   9      740.32      752.61    130.04 o 
 -20   2   9       22.27       23.46     54.36 o 
 -18   2   9     1545.92     1656.58    175.24 o 
 -16   2   9      640.80      998.97     83.43 o 
 -14   2   9     1039.99     1332.56    128.77 o 
 -12   2   9       73.82       63.09     33.13 o 
 -10   2   9     1763.71     2010.49    124.25 o 
  -8   2   9      557.83      517.02     70.93 o 
  -6   2   9      602.33      825.74    105.18 o 
  -4   2   9        0.03      -28.83     28.83 o 
  -2   2   9      550.94      760.73    113.17 o 
   0   2   9      110.84       40.13     42.57 o 
   2   2   9     2928.48     3328.12    175.41 o 
   4   2   9        0.43       12.83     30.30 o 
   6   2   9       13.50      -54.94     54.94 o 
   8   2   9       12.02      -12.58     71.22 o 
  10   2   9      985.18     1076.30    175.94 o 
  12   2   9      491.71      737.29    214.57 o 
  14   2   9      321.31      535.39    141.68 o 
  16   2   9       32.70       86.91    112.42 o 
  18   2   9      280.15      437.03    141.27 o 
  20   2   9        0.42       14.78     73.54 o 
 -27   3   9        0.24      -16.03     56.21 o 
 -25   3   9      125.09      190.06     84.76 o 
 -23   3   9      339.15      321.49     83.80 o 
 -21   3   9       56.84      -50.38     65.68 o 
 -19   3   9     1802.82     1991.70    198.80 o 
 -17   3   9      654.79      612.43    100.72 o 
 -15   3   9     1985.70     2022.33    116.56 o 
 -13   3   9      916.88      842.20     94.91 o 
 -11   3   9     1978.32     1726.50    111.84 o 
  -9   3   9      523.77      393.30     65.63 o 
  -7   3   9      475.86      515.97     79.05 o 
  -5   3   9     1481.83     1600.36    151.12 o 
  -3   3   9       40.53       28.35     20.06 o 
  -1   3   9      127.49      171.86     57.24 o 
   1   3   9     1598.71     1855.04    140.75 o 
   3   3   9      162.71      177.10     52.62 o 
   5   3   9     1244.85     1416.65    184.05 o 
   7   3   9       43.19      182.79    115.42 o 
   9   3   9     3175.42     3439.47    301.15 o 
  11   3   9       10.63      -73.71     73.71 o 
  13   3   9       14.57       76.62     90.52 o 
  15   3   9      140.12       94.46     71.63 o 
  17   3   9      556.04      460.53    163.04 o 
  19   3   9        3.92      -63.93     87.49 o 
 -26   4   9       90.98       63.80     71.09 o 
 -24   4   9       19.61      -55.24    110.19 o 
 -22   4   9      951.21     1010.33    188.01 o 
 -20   4   9        7.56      -52.07     64.42 o 
 -18   4   9       77.10      177.79     81.52 o 
 -16   4   9      183.54       96.46    123.74 o 
 -14   4   9      628.17      654.05     46.52 o 
 -12   4   9        1.59       32.88     43.50 o 
 -10   4   9     1416.83     1561.07    109.59 o 
  -8   4   9      400.16      468.24    131.10 o 
  -6   4   9       25.88       15.12     55.74 o 
  -4   4   9       85.95       33.21     25.27 o 
  -2   4   9      380.52      326.14     47.00 o 
   0   4   9     2046.31     2008.96    116.68 o 
   2   4   9      247.54      151.85    227.33 o 
   4   4   9      114.22      122.71     30.24 o 
   6   4   9       79.29       30.22     42.36 o 
   8   4   9     1672.18     1515.38    148.19 o 
  10   4   9      342.54      435.65    127.57 o 
  12   4   9      557.44      635.54    142.30 o 
  14   4   9      747.91      800.24    170.62 o 
  16   4   9       17.58      -45.88    119.89 o 
  18   4   9      122.57       39.74    143.01 o 
 -27   5   9       70.59      -30.30     73.48 o 
 -25   5   9       42.47      -38.74     99.11 o 
 -23   5   9      204.89        8.01     86.44 o 
 -21   5   9      140.77      175.25     92.69 o 
 -19   5   9      733.46      954.71    172.38 o 
 -17   5   9      380.10      351.20    110.53 o 
 -15   5   9     1622.95     2090.72    167.00 o 
 -13   5   9     2711.15     2476.85    161.61 o 
 -11   5   9      197.66       54.28     33.90 o 
  -9   5   9     1963.67     1694.16    149.78 o 
  -7   5   9      927.18      950.06    151.31 o 
  -5   5   9      480.44      642.95     65.70 o 
  -3   5   9       79.82       35.15     27.95 o 
  -1   5   9     1647.51     2013.88    117.68 o 
   1   5   9      810.75      711.44     69.40 o 
   3   5   9     1337.59     1176.05     94.50 o 
   5   5   9      197.72      163.61     33.39 o 
   7   5   9      714.23      520.56     87.05 o 
   9   5   9     1314.94     1334.87    205.27 o 
  11   5   9     1411.88     1362.34    145.35 o 
  13   5   9      161.56      236.99     99.02 o 
  15   5   9        8.38       56.29     66.15 o 
  17   5   9      109.44      179.33    111.09 o 
  19   5   9       93.53      155.64    117.22 o 
 -26   6   9       53.28      -50.11     92.09 o 
 -24   6   9      175.50      221.74     89.54 o 
 -22   6   9      892.01     1228.64    221.26 o 
 -20   6   9       48.69       44.55     67.34 o 
 -18   6   9      125.19      135.28     59.34 o 
 -16   6   9      605.91      610.98    141.88 o 
 -14   6   9     1497.80     1246.02    114.37 o 
 -12   6   9      154.69       67.63     70.16 o 
 -10   6   9       56.17       39.39     39.98 o 
  -8   6   9     4495.34     4287.52    243.64 o 
  -6   6   9      548.98      561.64     58.68 o 
  -4   6   9     1964.67     2293.79    126.78 o 
  -2   6   9       43.35        8.70     55.49 o 
   0   6   9       44.35      -22.52     34.33 o 
   2   6   9      147.33      110.42     36.29 o 
   4   6   9     2146.83     2013.38    140.14 o 
   6   6   9     1287.35     1464.18    198.30 o 
   8   6   9      936.34      956.81    159.67 o 
  10   6   9      508.86      522.73     96.59 o 
  12   6   9      166.61      174.76     52.41 o 
  14   6   9      120.39        3.52     73.37 o 
  16   6   9        3.83      -63.38     63.38 o 
  18   6   9       13.51      -10.81     71.47 o 
 -25   7   9      525.53      658.97    179.60 o 
 -23   7   9      478.87      709.17    175.43 o 
 -21   7   9       84.99      176.93     99.16 o 
 -19   7   9       49.21      103.77     80.86 o 
 -17   7   9      156.67       75.64     82.26 o 
 -15   7   9     1986.35     1810.54    219.69 o 
 -13   7   9     1595.47     1582.24    122.42 o 
 -11   7   9       57.58       45.04     38.65 o 
  -9   7   9     1471.26     1409.53    143.86 o 
  -7   7   9      185.79      106.35    123.13 o 
  -5   7   9      479.39      628.93     80.54 o 
  -3   7   9      941.78     1064.52     92.12 o 
  -1   7   9      474.08      677.86     86.85 o 
   1   7   9      544.42      494.61     72.59 o 
   3   7   9       55.89       56.34     41.42 o 
   5   7   9      193.81      163.05     61.94 o 
   7   7   9        2.49       40.95     53.83 o 
   9   7   9        2.49        2.48     46.57 o 
  11   7   9       48.23       53.51     49.38 o 
  13   7   9      100.78       49.50     76.36 o 
  15   7   9       46.60      100.67     90.71 o 
  17   7   9       82.29      -20.81    113.81 o 
 -24   8   9       39.88       18.15     66.76 o 
 -22   8   9      403.52      465.11    133.25 o 
 -20   8   9      226.68      170.49    152.72 o 
 -18   8   9       67.43       52.69     71.63 o 
 -16   8   9      918.29     1170.45    189.18 o 
 -14   8   9      627.53      525.37    124.47 o 
 -12   8   9      579.92      647.18    120.20 o 
 -10   8   9      516.00      499.86     91.36 o 
  -8   8   9      844.77      648.86     98.47 o 
  -6   8   9        6.70       48.88     87.83 o 
  -4   8   9      362.70      375.12     65.47 o 
  -2   8   9        1.43       27.88     65.21 o 
   0   8   9       27.50      -18.62     35.44 o 
   2   8   9       31.19       63.44     37.40 o 
   4   8   9        9.75       -3.37     38.04 o 
   6   8   9     1569.08     1759.91    150.43 o 
   8   8   9        7.07      -28.18     66.86 o 
  10   8   9      183.70      154.23     63.03 o 
  12   8   9      205.21      131.18     43.21 o 
  14   8   9       49.50       44.77    120.81 o 
  16   8   9      250.69      323.76    188.60 o 
 -23   9   9       67.74      168.31    101.56 o 
 -21   9   9        6.24       50.42    180.02 o 
 -19   9   9        0.34      -49.89     56.98 o 
 -17   9   9       20.26      130.24     98.67 o 
 -15   9   9       57.15       76.85     68.67 o 
 -13   9   9        1.96       91.13     99.94 o 
 -11   9   9     1026.21      939.40    133.36 o 
  -9   9   9     1651.99     1888.68    223.28 o 
  -7   9   9       53.38       49.13     41.73 o 
  -5   9   9      246.44      241.01     75.06 o 
  -3   9   9       33.88      -38.50    135.99 o 
  -1   9   9        0.09      -13.20     32.55 o 
   1   9   9      226.20      341.45     68.86 o 
   3   9   9      331.03      300.54     56.12 o 
   5   9   9      670.81      513.79     86.98 o 
   7   9   9     2963.69     3440.06    476.71 o 
   9   9   9     1365.87     1266.38    190.79 o 
  11   9   9      337.28      555.74    137.59 o 
  13   9   9      152.60      191.25     84.58 o 
  15   9   9       63.24      184.98    142.13 o 
 -20  10   9       99.67      293.74    118.94 o 
 -18  10   9      106.25      134.04     82.77 o 
 -16  10   9       25.57      -56.79     56.79 o 
 -14  10   9       74.30       56.73     40.66 o 
 -12  10   9        4.74      109.68     78.00 o 
 -10  10   9     1503.14     1357.56    159.57 o 
  -8  10   9      715.21      751.94    116.53 o 
  -6  10   9      357.73      458.97     83.14 o 
  -4  10   9      582.24      509.66    102.24 o 
  -2  10   9       29.46       55.43     51.41 o 
   0  10   9       40.40       -5.11     41.11 o 
   2  10   9      215.91      161.72     50.32 o 
   4  10   9       22.61       81.21     44.96 o 
   6  10   9      349.45      399.55    122.15 o 
   8  10   9     1478.55     1267.95    165.64 o 
  10  10   9      157.88       97.83     61.46 o 
  12  10   9      491.38      541.21    129.16 o 
 -19  11   9       53.55      143.20    139.00 o 
 -17  11   9      532.87      407.07    139.05 o 
 -15  11   9        9.51      129.27     89.12 o 
 -13  11   9      211.18      122.25     68.38 o 
 -11  11   9      167.73      133.12     64.54 o 
  -9  11   9       40.27       11.50     40.39 o 
  -7  11   9        8.01      294.76    128.40 o 
  -5  11   9      181.76      178.33     73.82 o 
  -3  11   9      170.41      165.55     52.96 o 
  -1  11   9        2.84        3.54     48.06 o 
   1  11   9      108.62       78.20     37.36 o 
   3  11   9      469.24      223.14     69.06 o 
   5  11   9      204.78      117.54     55.77 o 
   7  11   9       49.99       25.57    110.85 o 
   9  11   9       11.89       88.80     65.34 o 
  11  11   9       20.23      115.50     74.32 o 
 -16  12   9       10.16       58.01    195.85 o 
 -14  12   9       89.71      101.08     70.49 o 
 -12  12   9        0.68       54.22    167.69 o 
 -10  12   9       80.99      151.72    153.00 o 
  -8  12   9        9.81       41.16     67.05 o 
  -6  12   9      169.51      163.67     78.97 o 
  -4  12   9      480.89      457.72    102.26 o 
  -2  12   9      273.30      128.26     58.96 o 
   0  12   9      133.83       35.47     73.71 o 
   2  12   9      248.68      175.87     75.11 o 
   4  12   9       24.26       -8.53     54.61 o 
   6  12   9       37.70        6.24     64.90 o 
   8  12   9       24.17       -2.78    170.37 o 
  10  12   9        8.65      -79.58     85.04 o 
 -15  13   9      233.19      263.03    119.34 o 
 -13  13   9       91.41      114.23     98.21 o 
 -11  13   9       74.13      195.42     99.34 o 
  -9  13   9       88.44      284.76    110.68 o 
  -7  13   9        6.33       65.97     73.27 o 
  -5  13   9       51.08      158.90     88.24 o 
  -3  13   9      380.49      164.47    115.63 o 
  -1  13   9        8.75      104.43     63.21 o 
   1  13   9      138.59      143.93     59.21 o 
   3  13   9        3.51       74.39     64.06 o 
   5  13   9      122.76      187.65    120.64 o 
   7  13   9        8.75      -61.03    114.70 o 
 -10  14   9        2.33      116.86     77.04 o 
  -8  14   9        3.95       21.32    130.96 o 
  -6  14   9       27.78       61.81     53.00 o 
  -4  14   9       50.18      166.45     91.41 o 
  -2  14   9       37.87      148.27     97.10 o 
   0  14   9       11.11       94.67    115.46 o 
   2  14   9      106.98      179.97     83.01 o 
 -28   0  10       95.63      100.17    141.83 o 
 -26   0  10       96.70       24.28     78.83 o 
 -24   0  10      764.80      887.92    294.38 o 
 -22   0  10     5502.43     5813.81    657.49 o 
 -20   0  10      662.88     1388.30    296.88 o 
 -18   0  10      492.49      731.63    231.17 o 
 -16   0  10       40.33      188.52     74.02 o 
 -14   0  10      514.88      301.25    113.05 o 
 -12   0  10     1506.54     1569.50    359.73 o 
 -10   0  10     8220.59     9314.83    446.80 o 
  -8   0  10      168.16      219.17     78.96 o 
  -6   0  10      310.25      254.29     84.90 o 
  -4   0  10    13512.32    12017.00    622.58 o 
  -2   0  10      617.88      523.60    143.68 o 
   0   0  10     9524.19    10133.49    620.90 o 
   2   0  10    16747.08    14446.44    775.20 o 
   4   0  10      111.90      218.09    108.19 o 
   6   0  10      150.38       84.56     92.32 o 
   8   0  10     2285.37     2484.56    366.03 o 
  10   0  10      121.43      259.66    124.44 o 
  12   0  10       40.55      104.04    142.79 o 
  14   0  10        1.14       30.53    110.33 o 
  16   0  10      719.78      539.28    245.77 o 
  18   0  10     1786.71     1848.27    391.51 o 
 -27   1  10      130.52      145.01     72.60 o 
 -25   1  10        4.46      -60.97     85.64 o 
 -23   1  10      114.95        0.16    105.37 o 
 -21   1  10     1393.37     1226.28    206.22 o 
 -19   1  10      255.44       16.74     75.27 o 
 -17   1  10      668.30      956.56    179.46 o 
 -15   1  10       91.12       84.89     43.54 o 
 -13   1  10       41.80       14.64     35.86 o 
 -11   1  10       30.25        9.82     47.08 o 
  -9   1  10      116.28       79.81     37.99 o 
  -7   1  10      348.23      238.94     53.47 o 
  -5   1  10      294.34      225.67     61.82 o 
  -3   1  10      110.07       27.41     47.09 o 
  -1   1  10     1103.43     1218.82    150.80 o 
   1   1  10     1792.30     1617.89    163.23 o 
   3   1  10      185.72      209.22     33.38 o 
   5   1  10      151.58      159.19    216.54 o 
   7   1  10       46.69       42.55     69.23 o 
   9   1  10      367.98      410.84    107.37 o 
  11   1  10       75.33      159.02     89.49 o 
  13   1  10       40.27       79.58     80.05 o 
  15   1  10      250.16      260.66    108.36 o 
  17   1  10      994.67     1137.60    225.04 o 
  19   1  10      560.01      497.67    167.51 o 
 -26   2  10        2.30       62.88     99.61 o 
 -24   2  10        1.13       15.59     56.39 o 
 -22   2  10       20.39      -25.80     55.30 o 
 -20   2  10     1668.03     1890.11    204.16 o 
 -18   2  10      105.00      -43.47     82.02 o 
 -16   2  10       77.04       -3.05     79.50 o 
 -14   2  10      483.19      615.90     88.07 o 
 -12   2  10     3779.97     4189.29    193.44 o 
 -10   2  10     5868.32     6334.45    267.03 o 
  -8   2  10     1360.48     1390.15    127.69 o 
  -6   2  10     6007.70     6735.35    278.10 o 
  -4   2  10       13.84      -32.06     35.00 o 
  -2   2  10      872.15      725.08    149.32 o 
   0   2  10      693.02      815.06    108.65 o 
   2   2  10      796.50      706.02     89.59 o 
   4   2  10       50.15       87.50     39.32 o 
   6   2  10     1007.40     1446.39    196.96 o 
   8   2  10     1402.13     1738.42    220.17 o 
  10   2  10      512.61      572.07    146.56 o 
  12   2  10     1514.62     1679.73    242.74 o 
  14   2  10      295.67      435.25    134.38 o 
  16   2  10       17.49      143.74     82.64 o 
  18   2  10      431.41      743.57    191.64 o 
 -27   3  10       45.16      114.22     97.37 o 
 -25   3  10        2.40        2.75     54.78 o 
 -23   3  10      205.49      -16.61    106.81 o 
 -21   3  10      758.35     1040.82    226.27 o 
 -19   3  10      982.39     1084.22    156.35 o 
 -17   3  10      463.61      688.26    104.61 o 
 -15   3  10      125.59      218.80     64.07 o 
 -13   3  10      929.07      948.23     88.53 o 
 -11   3  10       76.30       96.57     49.16 o 
  -9   3  10       56.61      130.91     40.48 o 
  -7   3  10       24.07       98.93     47.00 o 
  -5   3  10       56.92       39.21     28.00 o 
  -3   3  10        4.54        2.64     32.23 o 
  -1   3  10      126.47        5.90     37.24 o 
   1   3  10      503.43      495.05    103.96 o 
   3   3  10       20.97       23.54     42.39 o 
   5   3  10      485.73      673.14    136.10 o 
   7   3  10       33.92       88.85     91.50 o 
   9   3  10      148.48       76.72    148.50 o 
  11   3  10        3.49      -72.03     73.02 o 
  13   3  10        0.07      150.27     97.01 o 
  15   3  10       91.42       36.62     81.95 o 
  17   3  10      170.12      337.25    135.30 o 
 -26   4  10        2.80      -20.71     59.09 o 
 -24   4  10        0.18      -31.51     59.53 o 
 -22   4  10     1330.13     1451.10    230.95 o 
 -20   4  10     1961.59     1784.89    240.92 o 
 -18   4  10        9.05       57.29     63.45 o 
 -16   4  10     2174.63     2047.74    112.59 o 
 -14   4  10      287.17      387.49     37.92 o 
 -12   4  10     1868.16     1765.77    112.65 o 
 -10   4  10     2841.37     3274.33    175.87 o 
  -8   4  10     2580.85     2419.09    160.91 o 
  -6   4  10       41.69       57.12     30.19 o 
  -4   4  10      531.74      559.77     83.07 o 
  -2   4  10     1602.36     1492.14    109.21 o 
   0   4  10     1130.19      907.59    144.75 o 
   2   4  10      224.90      125.05    163.16 o 
   4   4  10      972.35     1057.62    183.43 o 
   6   4  10      198.23      308.24    135.93 o 
   8   4  10       29.59      197.25     96.05 o 
  10   4  10      186.41      213.60     84.87 o 
  12   4  10       10.12        5.14     91.61 o 
  14   4  10        2.76      -65.14     65.14 o 
  16   4  10       39.23       -9.13     90.81 o 
  18   4  10       57.35       99.23     92.97 o 
 -25   5  10        0.13      -98.86     98.86 o 
 -23   5  10        6.74      -36.60    236.39 o 
 -21   5  10      907.75      965.21    192.49 o 
 -19   5  10        0.74      -32.83     68.06 o 
 -17   5  10      998.18     1141.14    184.74 o 
 -15   5  10      141.52      155.81     55.94 o 
 -13   5  10     2638.78     2690.22    196.20 o 
 -11   5  10      496.51      614.92    138.48 o 
  -9   5  10        1.49       -5.82     70.81 o 
  -7   5  10       15.21       32.52     33.75 o 
  -5   5  10      107.80      102.33     32.80 o 
  -3   5  10        1.47       37.65     35.63 o 
  -1   5  10       99.70      154.19     41.11 o 
   1   5  10       14.80      -32.34     52.09 o 
   3   5  10     5391.26     5567.57    304.57 o 
   5   5  10      177.20       96.74     51.86 o 
   7   5  10     1043.20     1052.28    169.12 o 
   9   5  10       14.70       65.54     64.17 o 
  11   5  10      263.34      551.52    145.27 o 
  13   5  10      205.55       43.72    160.46 o 
  15   5  10      345.69      403.86    133.98 o 
  17   5  10        8.78      -48.76    128.97 o 
 -24   6  10       54.24      -36.39     69.49 o 
 -22   6  10      794.38     1017.98    335.16 o 
 -20   6  10       97.80      433.26    134.18 o 
 -18   6  10      256.35      232.78     96.39 o 
 -16   6  10      687.32      503.02     84.91 o 
 -14   6  10      989.49      936.35    104.21 o 
 -12   6  10     2382.19     2753.71    173.82 o 
 -10   6  10      264.45      376.95     97.85 o 
  -8   6  10      381.71      317.61     80.55 o 
  -6   6  10     1037.65      973.26     82.63 o 
  -4   6  10     3203.25     3819.00    178.75 o 
  -2   6  10       61.17       79.03     41.16 o 
   0   6  10     1618.74     1765.43    157.08 o 
   2   6  10     1565.71     1484.91    129.79 o 
   4   6  10     2853.85     2637.16    224.43 o 
   6   6  10      190.37      161.51     91.23 o 
   8   6  10      113.87       63.27    134.74 o 
  10   6  10      788.55     1318.80    211.16 o 
  12   6  10       62.49      -47.17    255.50 o 
  14   6  10      159.19      348.57    467.85 o 
  16   6  10      113.83      267.87    116.43 o 
 -25   7  10       35.21       47.62     74.84 o 
 -23   7  10       90.31      165.61    122.27 o 
 -21   7  10      435.42      336.74    123.01 o 
 -19   7  10       62.19      161.52    115.31 o 
 -17   7  10      565.57      507.91    136.03 o 
 -15   7  10      611.68      568.87    119.19 o 
 -13   7  10     2017.42     2302.93    154.97 o 
 -11   7  10     3155.42     3130.81    229.56 o 
  -9   7  10      100.78      150.00    124.95 o 
  -7   7  10     1286.19     1620.94    222.27 o 
  -5   7  10        4.62       25.26     26.01 o 
  -3   7  10      126.85      125.55     46.04 o 
  -1   7  10      187.17      179.22     73.08 o 
   1   7  10     1368.38     1082.86    102.11 o 
   3   7  10       96.23       13.15     38.09 o 
   5   7  10      313.79      195.35     45.17 o 
   7   7  10       15.51      -40.53     57.66 o 
   9   7  10      383.40      604.46    151.57 o 
  11   7  10       53.87       57.27     75.77 o 
  13   7  10      667.47      878.20    182.24 o 
  15   7  10      144.88      163.60    109.61 o 
 -22   8  10       24.26      181.77     96.99 o 
 -20   8  10      166.36      163.59     76.67 o 
 -18   8  10      131.01      276.68    124.68 o 
 -16   8  10      140.38       88.65     98.87 o 
 -14   8  10        2.48       40.70     73.43 o 
 -12   8  10      556.83      539.17    145.56 o 
 -10   8  10      415.64      383.39    123.85 o 
  -8   8  10      786.43      925.81    170.99 o 
  -6   8  10      301.87      155.38    159.98 o 
  -4   8  10       66.51      -11.15     67.57 o 
  -2   8  10      155.62      273.34     65.70 o 
   0   8  10       71.34       56.02     30.81 o 
   2   8  10       86.57      134.56     42.16 o 
   4   8  10     1109.17     1213.90    127.86 o 
   6   8  10        9.58      -11.96     59.62 o 
   8   8  10      114.29      200.68    115.02 o 
  10   8  10      265.87      238.08    118.19 o 
  12   8  10      291.61      256.54    101.76 o 
  14   8  10      106.67       98.73     67.66 o 
 -21   9  10       43.74       77.37    142.19 o 
 -19   9  10        6.70       39.40     53.23 o 
 -17   9  10       35.86      -15.66     87.24 o 
 -15   9  10     1226.21     1228.05    191.68 o 
 -13   9  10      268.24      379.40    114.59 o 
 -11   9  10     1322.29     1173.20    150.49 o 
  -9   9  10        0.08       47.97     49.39 o 
  -7   9  10      409.03      440.19    127.04 o 
  -5   9  10        5.84      -33.16     95.96 o 
  -3   9  10      139.86       57.01    105.53 o 
  -1   9  10      296.23      250.81     62.05 o 
   1   9  10        0.28       26.64     47.82 o 
   3   9  10       20.54       27.53     54.75 o 
   5   9  10      206.94        9.71     72.06 o 
   7   9  10        8.93      -49.91    120.51 o 
   9   9  10      260.57      154.02    107.57 o 
  11   9  10       45.90      106.94    130.44 o 
  13   9  10       81.63       89.30    141.56 o 
 -20  10  10      177.13      233.12    125.13 o 
 -18  10  10       17.23        6.72     65.37 o 
 -16  10  10      112.50      161.17     97.05 o 
 -14  10  10      194.33       96.16     81.05 o 
 -12  10  10      118.75      126.45     94.11 o 
 -10  10  10      626.01      672.43    134.18 o 
  -8  10  10      386.24      249.77     73.62 o 
  -6  10  10       38.14      159.91    102.40 o 
  -4  10  10       33.92       56.68     73.64 o 
  -2  10  10      299.24      323.42     74.08 o 
   0  10  10      276.37      258.75     67.75 o 
   2  10  10       62.29       47.97     45.81 o 
   4  10  10        4.85       86.47    133.08 o 
   6  10  10      375.80      146.32     71.66 o 
   8  10  10       67.85      106.06     85.80 o 
  10  10  10       77.78      106.24    153.55 o 
  12  10  10        4.46       58.55    101.23 o 
 -19  11  10       97.35      214.83    112.55 o 
 -17  11  10      240.13      185.53    116.36 o 
 -15  11  10       34.38      159.45    124.58 o 
 -13  11  10      827.22      980.13    174.66 o 
 -11  11  10     1034.00      992.05    166.88 o 
  -9  11  10     1119.13     1294.11    226.62 o 
  -7  11  10      581.22      758.85    190.36 o 
  -5  11  10       78.93       75.61     62.52 o 
  -3  11  10      317.86      390.07     94.68 o 
  -1  11  10       72.67       80.35     44.24 o 
   1  11  10        9.76      109.19     65.75 o 
   3  11  10       13.58      -15.64     59.95 o 
   5  11  10      672.89      681.37    157.34 o 
   7  11  10      801.52      952.43    248.65 o 
   9  11  10       46.29      299.51    187.51 o 
 -16  12  10       18.26      120.86     65.79 o 
 -14  12  10       48.88      -78.23     78.23 o 
 -12  12  10      180.73      101.65    105.13 o 
 -10  12  10        2.50       52.96    160.51 o 
  -8  12  10      347.30      422.94    314.22 o 
  -6  12  10      118.06      171.73     75.03 o 
  -4  12  10       11.55      152.36     61.87 o 
  -2  12  10       10.66       36.14     59.26 o 
   0  12  10      244.67      213.76     86.42 o 
   2  12  10        0.04      -35.91     43.60 o 
   4  12  10       94.48        2.89     91.00 o 
   6  12  10      513.98      311.90     99.94 o 
   8  12  10        2.85      -23.94     84.30 o 
 -13  13  10       22.97       96.56    181.04 o 
 -11  13  10      162.37      219.64    180.29 o 
  -9  13  10      102.03       60.58     73.84 o 
  -7  13  10       28.61       59.22     57.21 o 
  -5  13  10       91.71       15.88     51.10 o 
  -3  13  10        3.69       -0.57     44.36 o 
  -1  13  10       82.31      115.19    105.30 o 
   1  13  10      176.91      289.27     89.45 o 
   3  13  10      126.17      250.29    122.23 o 
  -6  14  10        1.59       20.26     67.25 o 
  -4  14  10        9.48       16.40    113.04 o 
  -2  14  10       72.34       87.41     58.38 o 
 -27   1  11       23.79      171.64    110.62 o 
 -25   1  11      143.86      126.05    184.17 o 
 -23   1  11      553.43      614.42    166.88 o 
 -21   1  11        5.48      -74.39     81.21 o 
 -19   1  11      783.29      891.92    177.86 o 
 -17   1  11      206.78      369.15     84.49 o 
 -15   1  11      126.32      112.94     42.15 o 
 -13   1  11       56.70       26.30     57.96 o 
 -11   1  11      166.53      117.05     37.86 o 
  -9   1  11      843.10      644.87    104.11 o 
  -7   1  11       62.73       49.01     51.89 o 
  -5   1  11      171.76      268.82     94.74 o 
  -3   1  11      847.94      405.44    111.79 o 
  -1   1  11     5630.13     5029.40    325.26 o 
   1   1  11       20.59       50.02     35.27 o 
   3   1  11      391.82      447.08     66.14 o 
   5   1  11       56.57      207.20    107.46 o 
   7   1  11      695.20      646.64    143.84 o 
   9   1  11        0.37       88.06     78.96 o 
  11   1  11     1231.41     1437.53    219.51 o 
  13   1  11      188.13      148.21    105.56 o 
  15   1  11      137.99       99.44     91.93 o 
  17   1  11      876.18     1171.64    232.82 o 
 -26   2  11      186.79      402.83    117.75 o 
 -24   2  11       79.62       92.27    190.79 o 
 -22   2  11      328.84      547.17    162.38 o 
 -20   2  11       50.95       62.39    101.90 o 
 -18   2  11      842.71      747.63    115.31 o 
 -16   2  11      673.99      650.64    110.63 o 
 -14   2  11        6.61      -32.80     39.11 o 
 -12   2  11      917.33     1154.37    105.00 o 
 -10   2  11       38.92       34.13     32.27 o 
  -8   2  11       15.66       68.26     49.44 o 
  -6   2  11      570.58      661.58    104.38 o 
  -4   2  11     7391.66     8551.48    397.42 o 
  -2   2  11     1352.53     1359.73    168.11 o 
   0   2  11      184.77       25.11     41.24 o 
   2   2  11      182.87      218.36     58.54 o 
   4   2  11      195.58      108.72     67.52 o 
   6   2  11       43.41      192.76     92.17 o 
   8   2  11        8.02        3.63     58.65 o 
  10   2  11       52.55       50.08     71.70 o 
  12   2  11      345.59      239.43     83.93 o 
  14   2  11      191.26      317.98    125.38 o 
  16   2  11      408.68      649.25    226.75 o 
 -27   3  11       21.71       55.23     50.99 o 
 -25   3  11        9.39      -16.52     54.80 o 
 -23   3  11       59.28       58.29     60.51 o 
 -21   3  11       16.79       96.14     71.16 o 
 -19   3  11      657.16     1040.78    271.95 o 
 -17   3  11      526.52      809.93    228.17 o 
 -15   3  11     1091.67     1070.59    101.42 o 
 -13   3  11     1221.78     1289.47    107.79 o 
 -11   3  11     2387.07     2448.08    149.32 o 
  -9   3  11     1201.40     1024.56    127.22 o 
  -7   3  11      130.02      286.87     62.74 o 
  -5   3  11      175.22       49.37     40.24 o 
  -3   3  11     1157.86     1367.95    136.95 o 
  -1   3  11      949.54      798.24    128.77 o 
   1   3  11       29.90      170.77     77.36 o 
   3   3  11      127.27      107.09     59.82 o 
   5   3  11      515.92      436.93    120.93 o 
   7   3  11       74.06      -39.51    147.81 o 
   9   3  11        2.42     -105.35    240.10 o 
  11   3  11      208.24      284.19    107.78 o 
  13   3  11        1.09      -34.05     50.70 o 
  15   3  11        9.92       40.59    104.74 o 
  17   3  11       77.37      151.27    122.14 o 
 -26   4  11      392.52      653.87    183.43 o 
 -24   4  11        3.69       21.90    106.98 o 
 -22   4  11      288.63      279.31    182.31 o 
 -20   4  11       14.16       14.64     99.85 o 
 -18   4  11      141.24      174.54     61.00 o 
 -16   4  11     2034.58     1914.44    194.05 o 
 -14   4  11      524.06      549.83     66.38 o 
 -12   4  11      856.27      709.95     88.48 o 
 -10   4  11      764.97      838.53    100.00 o 
  -8   4  11      104.87       19.26     47.06 o 
  -6   4  11       20.95      -49.05     49.05 o 
  -4   4  11       73.67       73.56     36.56 o 
  -2   4  11      862.36      914.39    113.61 o 
   0   4  11      713.28      727.89    136.99 o 
   2   4  11      377.53      304.32     91.22 o 
   4   4  11      372.15      274.14    123.85 o 
   6   4  11       12.02       95.46     69.78 o 
   8   4  11       87.29      185.35    107.72 o 
  10   4  11      505.76      476.64    127.62 o 
  12   4  11       13.01       86.09    125.10 o 
  14   4  11       37.35        2.76     87.25 o 
  16   4  11       21.21       16.43    111.48 o 
 -25   5  11      469.63      349.37    138.98 o 
 -23   5  11        5.76       27.91    103.34 o 
 -21   5  11       43.57       12.60     86.29 o 
 -19   5  11      540.93      700.05    156.46 o 
 -17   5  11       50.39      127.68     56.43 o 
 -15   5  11     1431.11     1791.88    184.02 o 
 -13   5  11      565.73      616.74    103.87 o 
 -11   5  11     1105.49     1087.02     94.86 o 
  -9   5  11      647.68      682.12     81.55 o 
  -7   5  11     1156.11     1173.79    121.95 o 
  -5   5  11     1044.78     1597.76    133.55 o 
  -3   5  11        5.13       11.27     53.26 o 
  -1   5  11      765.93      782.90     81.95 o 
   1   5  11      539.81      438.95    105.54 o 
   3   5  11       45.79       35.33     28.95 o 
   5   5  11     1338.37     1256.32    196.39 o 
   7   5  11      129.27      169.60    105.73 o 
   9   5  11      771.34     1072.77    188.29 o 
  11   5  11       93.73      190.86    106.77 o 
  13   5  11        3.45       55.03     87.42 o 
  15   5  11       94.97       96.29    114.66 o 
 -24   6  11       62.08      139.50     89.81 o 
 -22   6  11        0.44       24.10     54.65 o 
 -20   6  11      297.64      315.49    102.31 o 
 -18   6  11      243.41      164.29     61.73 o 
 -16   6  11      809.94     1116.41    121.14 o 
 -14   6  11       32.43       18.94     47.80 o 
 -12   6  11      690.88      609.90    102.01 o 
 -10   6  11     1644.80     1419.53    108.26 o 
  -8   6  11       30.63      -12.35     74.45 o 
  -6   6  11      659.97      589.76     90.21 o 
  -4   6  11       79.46       43.47     45.72 o 
  -2   6  11       24.29       -7.11     39.37 o 
   0   6  11      173.91      170.88     62.88 o 
   2   6  11      555.04      643.70     93.32 o 
   4   6  11      880.74      868.30    164.98 o 
   6   6  11      118.70      114.77     59.38 o 
   8   6  11      300.30      148.79     95.86 o 
  10   6  11      365.05      538.84    151.04 o 
  12   6  11        1.18       96.54     68.65 o 
  14   6  11        1.36       65.85    117.47 o 
 -23   7  11        9.82      -70.90    116.96 o 
 -21   7  11      203.27      382.54    135.01 o 
 -19   7  11     1135.17     1083.17    194.78 o 
 -17   7  11      775.67      992.42    170.21 o 
 -15   7  11      225.59      198.48     80.89 o 
 -13   7  11     1729.87     1860.97    150.57 o 
 -11   7  11     1969.40     2285.17    278.57 o 
  -9   7  11        1.11       51.67     61.88 o 
  -7   7  11     1297.21     1165.98    113.43 o 
  -5   7  11       18.77        3.33     35.61 o 
  -3   7  11       44.29       68.22     43.51 o 
  -1   7  11      765.92      624.31     91.21 o 
   1   7  11     1052.62     1002.07    103.80 o 
   3   7  11       12.77       68.37     41.17 o 
   5   7  11      977.91     1259.73    211.74 o 
   7   7  11       28.69      -60.25    174.71 o 
   9   7  11      204.81      537.45    145.73 o 
  11   7  11       38.25       23.25     74.07 o 
  13   7  11        0.49      -60.07     62.41 o 
 -22   8  11      122.58       14.44     73.00 o 
 -20   8  11       40.12      -52.53     74.59 o 
 -18   8  11      357.76      207.80    100.47 o 
 -16   8  11       68.88      145.25    114.61 o 
 -14   8  11      685.68      391.09     94.45 o 
 -12   8  11     1994.63     1918.82    195.04 o 
 -10   8  11      261.22      156.47    170.83 o 
  -8   8  11       74.86       11.35    143.51 o 
  -6   8  11      142.28       99.85    115.17 o 
  -4   8  11        3.73      -52.19    115.75 o 
  -2   8  11       70.84       -2.24     74.95 o 
   0   8  11      756.52      676.83     97.09 o 
   2   8  11      734.14      670.17     99.48 o 
   4   8  11        1.63       32.13     93.52 o 
   6   8  11       66.88      109.82    106.54 o 
   8   8  11      274.30      249.59    102.22 o 
  10   8  11      614.58      677.77    169.91 o 
  12   8  11       20.36      -52.99    119.06 o 
 -21   9  11        5.27      -57.95     57.95 o 
 -19   9  11        0.09        9.65     51.82 o 
 -17   9  11      104.55       91.35     90.22 o 
 -15   9  11      692.03      801.87    158.18 o 
 -13   9  11     1726.15     1577.60    262.37 o 
 -11   9  11      617.39      993.89    140.88 o 
  -9   9  11       20.69       26.43     94.87 o 
  -7   9  11     1039.40     1093.12    209.15 o 
  -5   9  11       94.66       16.81     88.91 o 
  -3   9  11      279.96      144.43     77.25 o 
  -1   9  11       23.11       21.19     33.31 o 
   1   9  11      146.07      150.21     52.01 o 
   3   9  11       16.29      -75.21     99.93 o 
   5   9  11      366.56      222.65    113.57 o 
   7   9  11        0.05        3.73     56.54 o 
   9   9  11     1135.63      833.57    264.56 o 
  11   9  11      102.88      303.97    176.87 o 
 -20  10  11       12.19       17.31     81.49 o 
 -18  10  11        5.80       63.44     65.35 o 
 -16  10  11      161.10       79.92     63.56 o 
 -14  10  11     1746.14     1953.70    243.68 o 
 -12  10  11      984.13     1126.40    158.73 o 
 -10  10  11      789.26      826.31    246.82 o 
  -8  10  11       10.84      174.21    149.31 o 
  -6  10  11      499.74      457.80    133.04 o 
  -4  10  11       60.19      207.50     77.16 o 
  -2  10  11        0.15       19.77     35.36 o 
   0  10  11        0.70       36.48     36.61 o 
   2  10  11       91.87       76.48     62.55 o 
   4  10  11      613.71      643.17    157.92 o 
   6  10  11      201.00      105.55     63.86 o 
   8  10  11       95.98      274.63    197.93 o 
  10  10  11      276.94      685.89    244.00 o 
 -17  11  11        1.97       25.44    116.37 o 
 -15  11  11       62.46      160.65     82.26 o 
 -13  11  11       75.81      168.35    101.86 o 
 -11  11  11       18.69      126.14    114.64 o 
  -9  11  11      138.99       11.54     83.34 o 
  -7  11  11       18.09       54.15     67.32 o 
  -5  11  11      242.68      286.26     92.62 o 
  -3  11  11      134.47       59.66     61.75 o 
  -1  11  11       22.34      -21.41     48.59 o 
   1  11  11      242.67      252.63     80.61 o 
   3  11  11        4.03       89.01     76.38 o 
   5  11  11        0.04      -72.18     72.18 o 
   7  11  11        0.33        1.49     66.60 o 
 -14  12  11       22.15      292.66    189.30 o 
 -12  12  11        6.82       26.87     91.66 o 
 -10  12  11        3.83     -148.47    148.47 o 
  -8  12  11        0.65      -29.29     78.23 o 
  -6  12  11        9.26       16.53    109.82 o 
  -4  12  11       28.26       38.14     43.55 o 
  -2  12  11      224.52      217.90     81.76 o 
   0  12  11       25.90       96.02     64.18 o 
   2  12  11       47.48       18.40    141.21 o 
   4  12  11       26.63       13.09     71.66 o 
 -11  13  11       10.23      134.62    167.52 o 
  -9  13  11       87.99      150.53     90.83 o 
  -7  13  11        0.03      116.88    137.83 o 
  -5  13  11       40.05      121.24     73.82 o 
  -3  13  11       13.77       -0.68     54.44 o 
  -1  13  11      114.93      215.77     80.84 o 
   1  13  11      226.70      409.30    158.38 o 
 -26   0  12      354.19      441.48    179.24 o 
 -24   0  12      335.45      344.16    205.80 o 
 -22   0  12     1865.68     1818.50    397.48 o 
 -20   0  12     5541.88     5433.74    648.71 o 
 -18   0  12      125.32      186.41    298.81 o 
 -16   0  12       70.55      173.89     68.55 o 
 -14   0  12      443.63      194.17    103.72 o 
 -12   0  12      610.12      628.53    133.17 o 
 -10   0  12       39.64       -1.86     40.97 o 
  -8   0  12     2567.98     2752.98    318.21 o 
  -6   0  12     1221.91     1011.11    197.26 o 
  -4   0  12     4208.66     4420.74    422.52 o 
  -2   0  12     7509.17     8219.98    601.80 o 
   0   0  12       10.01       21.26     75.73 o 
   2   0  12        0.28       20.45    114.50 o 
   4   0  12      861.49      328.52    152.10 o 
   6   0  12      197.30      171.38    121.97 o 
   8   0  12      141.09       94.29    114.47 o 
  10   0  12       80.08      270.13    155.01 o 
  12   0  12      323.59       20.95     96.65 o 
  14   0  12      191.65      214.30    156.44 o 
  16   0  12       68.41       62.99    160.12 o 
 -27   1  12       18.55      -96.10    120.29 o 
 -25   1  12      150.57      351.59    122.96 o 
 -23   1  12       92.60      121.42    221.59 o 
 -21   1  12     1674.04     2240.39    302.48 o 
 -19   1  12      705.85      705.63    119.61 o 
 -17   1  12       22.96        2.40     43.79 o 
 -15   1  12      702.20      614.94     89.76 o 
 -13   1  12       71.57       30.82     51.68 o 
 -11   1  12        1.58       10.95     33.54 o 
  -9   1  12      508.34      526.71     76.09 o 
  -7   1  12       88.08      111.40     50.71 o 
  -5   1  12      264.07      196.22     74.20 o 
  -3   1  12     8293.81     8623.95    424.51 o 
  -1   1  12     1956.93     1848.05    203.88 o 
   1   1  12        5.95      -21.74     42.82 o 
   3   1  12        0.16       49.26    143.10 o 
   5   1  12      538.85      527.01    134.23 o 
   7   1  12       97.74       67.55    109.41 o 
   9   1  12       22.96       23.83    106.23 o 
  11   1  12        0.56      120.23     98.73 o 
  13   1  12        0.00      112.50    134.29 o 
  15   1  12       61.55      184.40     84.19 o 
 -26   2  12        2.11       92.79     81.39 o 
 -24   2  12      355.80      466.74    164.16 o 
 -22   2  12        0.41       57.23    102.02 o 
 -20   2  12       20.86       17.23    124.28 o 
 -18   2  12       46.15      109.71     62.38 o 
 -16   2  12       28.21       10.61     61.89 o 
 -14   2  12        9.85       94.17     48.17 o 
 -12   2  12      212.19      279.72     54.30 o 
 -10   2  12      768.74      662.33     97.84 o 
  -8   2  12      837.92      926.31    161.85 o 
  -6   2  12        3.54        6.15     32.56 o 
  -4   2  12      209.93      218.25     79.12 o 
  -2   2  12      646.45      654.12    122.53 o 
   0   2  12      126.62       86.13    115.00 o 
   2   2  12       10.87       94.52     50.94 o 
   4   2  12     1059.25     1358.60    191.13 o 
   6   2  12      101.04       90.10     71.18 o 
   8   2  12       25.60      100.63     74.39 o 
  10   2  12      243.03      236.66    313.73 o 
  12   2  12      267.14      216.28    116.41 o 
  14   2  12       14.18      106.93    107.56 o 
  16   2  12       35.42       -1.80     69.03 o 
 -25   3  12        6.30       89.59    134.74 o 
 -23   3  12       50.56      -74.54    121.21 o 
 -21   3  12      102.24       87.03    138.89 o 
 -19   3  12      257.75      187.43    168.77 o 
 -17   3  12     1755.36     1920.97    198.71 o 
 -15   3  12      706.76      714.79     92.13 o 
 -13   3  12      723.83      784.10     89.77 o 
 -11   3  12      528.93      196.29     75.78 o 
  -9   3  12      371.08      492.84     85.47 o 
  -7   3  12      447.10      442.00    102.62 o 
  -5   3  12      693.67      766.55    106.81 o 
  -3   3  12      512.41      534.78    101.01 o 
  -1   3  12     1583.08     1490.17    198.49 o 
   1   3  12     3181.68     3847.90    315.24 o 
   3   3  12       20.90       91.58     71.03 o 
   5   3  12       87.11       21.25     93.36 o 
   7   3  12       44.24      180.34    130.97 o 
   9   3  12       38.80      -82.43    106.86 o 
  11   3  12        2.70      120.77     91.54 o 
  13   3  12       31.04       12.76     83.07 o 
  15   3  12       50.61       -0.36    151.54 o 
 -26   4  12       86.82      132.97     84.81 o 
 -24   4  12      133.38       35.39    118.21 o 
 -22   4  12       60.71     -183.70    187.82 o 
 -20   4  12       60.92        9.25    104.39 o 
 -18   4  12     1241.17     1462.80    176.44 o 
 -16   4  12     1188.81     1046.39    163.87 o 
 -14   4  12     1793.49     1534.23    136.07 o 
 -12   4  12      323.44      323.58     61.21 o 
 -10   4  12       67.68       -9.91     49.74 o 
  -8   4  12      373.86      398.06     82.42 o 
  -6   4  12       30.89        1.67     30.46 o 
  -4   4  12      748.14      800.74    112.57 o 
  -2   4  12      664.04      778.69    142.97 o 
   0   4  12      170.30      313.54     98.14 o 
   2   4  12     1145.97     1441.68    204.85 o 
   4   4  12       78.32      269.75    123.23 o 
   6   4  12        3.62      -10.94     71.55 o 
   8   4  12      141.58      254.80    104.89 o 
  10   4  12       17.20       59.48     58.32 o 
  12   4  12       30.37      264.49    102.23 o 
  14   4  12       72.07      196.13    119.62 o 
 -25   5  12       30.15        7.40     98.68 o 
 -23   5  12      392.48      374.52    117.98 o 
 -21   5  12      146.78      199.16     88.91 o 
 -19   5  12      507.44      465.57    191.45 o 
 -17   5  12       20.63       28.94     68.55 o 
 -15   5  12     1187.00     1109.76    150.04 o 
 -13   5  12      551.07      493.24     89.65 o 
 -11   5  12      163.16      106.87     72.18 o 
  -9   5  12      163.37      114.95     46.76 o 
  -7   5  12      319.84      354.35     70.34 o 
  -5   5  12      263.55      244.98     59.25 o 
  -3   5  12     2139.92     2476.24    200.94 o 
  -1   5  12       61.41      173.31     76.74 o 
   1   5  12     1171.80     1397.73    203.84 o 
   3   5  12       74.64      178.40    164.91 o 
   5   5  12     1210.72     1479.20    221.90 o 
   7   5  12      399.48      529.30    142.73 o 
   9   5  12       24.87      276.42    106.61 o 
  11   5  12      246.52      167.51    156.02 o 
  13   5  12        0.23        0.13     73.14 o 
 -24   6  12        0.08      -28.09     67.44 o 
 -22   6  12       88.75      287.96    388.30 o 
 -20   6  12      947.88      639.12    175.17 o 
 -18   6  12       13.29       32.38    311.08 o 
 -16   6  12       86.44      -13.94     92.31 o 
 -14   6  12        8.10        4.64     51.87 o 
 -12   6  12      268.26      372.08    137.36 o 
 -10   6  12      229.65      131.01    159.44 o 
  -8   6  12      107.39       89.60     52.66 o 
  -6   6  12      396.38      434.55     78.89 o 
  -4   6  12      140.53      -23.99     47.77 o 
  -2   6  12      339.74      294.66     70.95 o 
   0   6  12        0.34        1.51     56.45 o 
   2   6  12     2572.46     2729.50    214.56 o 
   4   6  12       14.98      208.96     98.88 o 
   6   6  12      303.68      292.47    182.08 o 
   8   6  12        8.45       21.54    144.64 o 
  10   6  12        3.11       60.35     71.91 o 
  12   6  12        8.16      -19.74     88.37 o 
  14   6  12       59.69      -10.16    198.60 o 
 -23   7  12        4.15       62.15     72.59 o 
 -21   7  12      297.86      329.40    111.59 o 
 -19   7  12      394.11      464.11    133.30 o 
 -17   7  12        0.00       60.78     57.91 o 
 -15   7  12        8.84       84.91    101.51 o 
 -13   7  12       13.40       51.10     41.88 o 
 -11   7  12        1.78       28.32     92.91 o 
  -9   7  12      139.42      166.79     89.65 o 
  -7   7  12       41.34      103.47     64.32 o 
  -5   7  12       50.74       87.23     47.44 o 
  -3   7  12      644.42      914.21    161.88 o 
  -1   7  12      160.80      173.62     52.00 o 
   1   7  12        9.80       50.33     40.58 o 
   3   7  12      105.79       45.10     52.78 o 
   5   7  12       31.93       16.84     78.52 o 
   7   7  12       48.18       83.02     94.95 o 
   9   7  12      316.99      453.17    148.26 o 
  11   7  12      187.51       38.03     74.39 o 
  13   7  12      130.40       54.67    165.18 o 
 -22   8  12       72.90      127.13     70.63 o 
 -20   8  12        0.06       55.46     83.45 o 
 -18   8  12       59.45       -3.22     60.99 o 
 -16   8  12      213.37      392.10    102.70 o 
 -14   8  12        0.12      -19.94     59.19 o 
 -12   8  12       25.01      146.16    118.04 o 
 -10   8  12      769.93      791.53    174.67 o 
  -8   8  12      322.38      236.35    152.77 o 
  -6   8  12     1510.41     1783.95    246.09 o 
  -4   8  12      140.83       34.25     49.25 o 
  -2   8  12      189.76      125.24     63.38 o 
   0   8  12       63.03       95.71     35.57 o 
   2   8  12       25.89      -17.21     52.36 o 
   4   8  12      109.25      170.79     80.29 o 
   6   8  12        1.52       20.73     71.12 o 
   8   8  12      250.36      101.50     93.58 o 
  10   8  12      527.15      517.89    151.10 o 
 -21   9  12        8.09      -50.82     81.33 o 
 -19   9  12       39.77      -46.73     68.29 o 
 -17   9  12       57.06       24.97     68.84 o 
 -15   9  12      212.27       88.79    120.34 o 
 -13   9  12       49.82      165.63    167.56 o 
 -11   9  12       15.09      365.11    145.21 o 
  -9   9  12       26.51       95.79    141.11 o 
  -7   9  12       89.86      222.76    107.52 o 
  -5   9  12       34.78       14.99    119.36 o 
  -3   9  12        7.45       18.19     53.75 o 
  -1   9  12       53.31      108.18     45.98 o 
   1   9  12       18.05      -18.97     39.50 o 
   3   9  12      161.93      -21.14     89.98 o 
   5   9  12        0.02       62.25     91.54 o 
   7   9  12      117.55       17.95    109.85 o 
   9   9  12       12.09       59.10     90.74 o 
 -18  10  12       27.13      -19.80     92.60 o 
 -16  10  12      385.16      485.38    104.94 o 
 -14  10  12     1248.14     1108.02    194.04 o 
 -12  10  12        0.95       17.98    221.86 o 
 -10  10  12      972.56     1183.20    276.30 o 
  -8  10  12      442.94      774.37    262.01 o 
  -6  10  12      384.61      229.27    103.42 o 
  -4  10  12       28.61       -6.41    117.65 o 
  -2  10  12       36.70       93.29     70.08 o 
   0  10  12        1.54       -2.27     56.02 o 
   2  10  12       66.09       11.83     72.51 o 
   4  10  12      592.73      614.48    196.66 o 
   6  10  12       54.31       52.05     67.12 o 
   8  10  12      413.44      362.77    181.99 o 
 -15  11  12      337.65      168.62    109.88 o 
 -13  11  12       53.10       58.70    106.82 o 
 -11  11  12      423.55      505.24    158.74 o 
  -9  11  12      101.34      274.22    122.35 o 
  -7  11  12       59.73      109.47    112.91 o 
  -5  11  12      355.31      307.69     98.30 o 
  -3  11  12        4.22      -25.77     50.76 o 
  -1  11  12        7.12       87.69     92.82 o 
   1  11  12        2.43      -19.02    113.37 o 
   3  11  12        0.01      147.31     91.88 o 
   5  11  12        4.92      126.31     84.14 o 
 -12  12  12        9.92      -72.54    107.28 o 
 -10  12  12       78.22      147.90    141.98 o 
  -8  12  12       69.08      190.81    343.39 o 
  -6  12  12       22.61      193.82     95.91 o 
  -4  12  12      268.23      368.06     86.28 o 
  -2  12  12        3.65      156.54     78.05 o 
   0  12  12        8.45      112.34    102.25 o 
   2  12  12       10.82      125.58    195.90 o 
  -5  13  12       72.85       65.49     86.05 o 
 -25   1  13        7.40       94.86     79.34 o 
 -23   1  13      907.85     1030.78    222.31 o 
 -21   1  13      892.19     1023.23    222.62 o 
 -19   1  13      256.49      352.73     74.65 o 
 -17   1  13      440.14      587.98    104.76 o 
 -15   1  13      387.50      358.70     66.30 o 
 -13   1  13        3.59       10.82     40.88 o 
 -11   1  13      675.34      462.70     80.44 o 
  -9   1  13       52.92       97.44     45.68 o 
  -7   1  13     1135.47      998.05    152.63 o 
  -5   1  13     2129.41     2191.81    378.40 o 
  -3   1  13     1337.13     1139.83    164.90 o 
  -1   1  13      133.65       58.39    100.41 o 
   1   1  13      332.12      346.06    182.54 o 
   3   1  13       17.10       -4.28    132.93 o 
   5   1  13      182.13        7.19    138.96 o 
   7   1  13       11.49      -90.71     99.71 o 
   9   1  13      801.16     1052.34    197.40 o 
  11   1  13      119.42      222.36    119.39 o 
  13   1  13       76.47       90.14     88.87 o 
 -26   2  13       97.85       21.14     73.45 o 
 -24   2  13       39.03      -10.57    116.14 o 
 -22   2  13      169.49      150.61     98.99 o 
 -20   2  13      136.05      236.41    114.25 o 
 -18   2  13      605.89      676.98    126.68 o 
 -16   2  13       22.23       -8.10     64.76 o 
 -14   2  13       60.80       -8.03     29.05 o 
 -12   2  13       71.19        8.91     40.79 o 
 -10   2  13      231.76      122.11     39.71 o 
  -8   2  13      170.01      309.72     79.56 o 
  -6   2  13      104.80       96.18     55.72 o 
  -4   2  13      127.59      127.77     82.66 o 
  -2   2  13        6.34      -13.11     52.82 o 
   0   2  13      137.01      193.25     66.69 o 
   2   2  13      442.39      496.42    135.60 o 
   4   2  13        0.44      -31.55     99.53 o 
   6   2  13      314.50      472.89    139.31 o 
   8   2  13       14.85      133.32     88.69 o 
  10   2  13        0.51       91.90     92.46 o 
  12   2  13       30.57      107.59     86.40 o 
  14   2  13      145.85       71.08    100.65 o 
 -25   3  13       58.66       -4.66    133.16 o 
 -23   3  13        0.06     -171.91    171.91 o 
 -21   3  13       16.21       -7.66    146.36 o 
 -19   3  13      860.48      957.93    152.09 o 
 -17   3  13        7.59      -29.91     81.56 o 
 -15   3  13      146.55      188.80     57.38 o 
 -13   3  13      271.86      105.50     34.98 o 
 -11   3  13     1052.20      659.94    109.41 o 
  -9   3  13      956.80     1122.16    119.10 o 
  -7   3  13        0.22      -24.91     39.65 o 
  -5   3  13       53.82       34.68     95.23 o 
  -3   3  13        0.05      -50.73     50.73 o 
  -1   3  13      408.49      268.66     91.78 o 
   1   3  13      228.14      393.46    106.55 o 
   3   3  13      171.02      117.41     77.22 o 
   5   3  13      571.26      497.39    138.69 o 
   7   3  13      943.94     1409.76    229.37 o 
   9   3  13      314.82      338.75    119.13 o 
  11   3  13       59.51      132.47     65.97 o 
  13   3  13       84.71      209.71    130.91 o 
 -24   4  13        1.79     -133.38    133.38 o 
 -22   4  13       26.19      106.03    167.56 o 
 -20   4  13       94.79      335.18    184.50 o 
 -18   4  13     1575.73     1507.38    183.03 o 
 -16   4  13        1.45      -21.51     59.37 o 
 -14   4  13     1549.60     1732.63    189.33 o 
 -12   4  13      267.48      203.42     60.43 o 
 -10   4  13        5.64       10.61     50.03 o 
  -8   4  13      313.53      450.71     76.91 o 
  -6   4  13       16.41      -37.57     37.57 o 
  -4   4  13      104.55       43.17     66.50 o 
  -2   4  13      189.90      313.61     96.05 o 
   0   4  13      208.01      380.14    116.67 o 
   2   4  13     2183.21     2219.84    263.61 o 
   4   4  13      208.91      162.53    113.42 o 
   6   4  13      381.03      461.00    140.88 o 
   8   4  13      214.54      262.42    120.18 o 
  10   4  13       12.21      -59.28     62.69 o 
  12   4  13      144.25      149.77     85.53 o 
 -23   5  13        2.25       79.51    152.69 o 
 -21   5  13       15.71       82.66     95.55 o 
 -19   5  13        2.07      104.99     93.23 o 
 -17   5  13       70.04      141.33     71.98 o 
 -15   5  13        3.76       58.13     48.16 o 
 -13   5  13      514.02      692.19    122.70 o 
 -11   5  13       85.84      -70.23     71.02 o 
  -9   5  13       99.82      123.48     84.31 o 
  -7   5  13      899.01     1199.71    124.94 o 
  -5   5  13       53.61       42.30     47.76 o 
  -3   5  13       22.12       51.53     52.04 o 
  -1   5  13      281.91      209.82    214.32 o 
   1   5  13       41.46       61.90    194.37 o 
   3   5  13     1020.90      980.17    181.24 o 
   5   5  13      243.63      240.91    106.33 o 
   7   5  13       15.23       10.14     61.91 o 
   9   5  13        4.56      123.60     96.13 o 
  11   5  13       15.63        9.57    116.13 o 
  13   5  13       71.62      293.49    124.07 o 
 -22   6  13      112.94      151.49    127.97 o 
 -20   6  13       71.70       23.93    147.37 o 
 -18   6  13        0.76      105.81     78.38 o 
 -16   6  13       64.39       58.25    194.86 o 
 -14   6  13       28.42       -2.43     73.61 o 
 -12   6  13       21.24        0.26     68.76 o 
 -10   6  13      236.93      137.90    170.27 o 
  -8   6  13      134.82      -23.04     58.14 o 
  -6   6  13       39.22       92.39     48.33 o 
  -4   6  13       14.06       19.02     71.21 o 
  -2   6  13      123.15      122.43     83.89 o 
   0   6  13       44.76      -57.35     57.35 o 
   2   6  13       96.04       58.79     67.96 o 
   4   6  13       19.70       -0.39     57.55 o 
   6   6  13       35.19       66.55     91.45 o 
   8   6  13      132.51      185.91    113.90 o 
  10   6  13       17.36      118.11    184.02 o 
  12   6  13        1.43       -6.01    113.10 o 
 -21   7  13      118.34      330.64    155.46 o 
 -19   7  13      104.63      152.84    137.11 o 
 -17   7  13       13.15      121.01     91.19 o 
 -15   7  13        0.40      -40.00    118.98 o 
 -13   7  13        5.51       56.36     60.40 o 
 -11   7  13       26.53      -75.07     75.07 o 
  -9   7  13     1770.78     1841.26    257.79 o 
  -7   7  13       66.79       82.06     83.40 o 
  -5   7  13        8.69       -8.55     35.40 o 
  -3   7  13      105.53      -13.67     61.57 o 
  -1   7  13       70.36      -19.40     55.55 o 
   1   7  13      117.82      161.28     83.88 o 
   3   7  13      108.54      140.25     89.04 o 
   5   7  13       39.59       96.58     82.07 o 
   7   7  13      259.93      344.32    125.69 o 
   9   7  13       31.59      144.04     82.44 o 
  11   7  13       27.28      276.07    248.17 o 
 -20   8  13        0.08       -0.59    152.65 o 
 -18   8  13      467.64      316.23    148.67 o 
 -16   8  13       17.10      330.66    213.79 o 
 -14   8  13        0.01       36.62     69.68 o 
 -12   8  13        3.89      -68.04     68.04 o 
 -10   8  13       13.95      -19.78     71.07 o 
  -8   8  13      268.98      373.60     96.80 o 
  -6   8  13      682.63      672.63    134.70 o 
  -4   8  13       58.27      155.26     85.11 o 
  -2   8  13       16.40        3.90     47.04 o 
   0   8  13       30.90       26.26     43.13 o 
   2   8  13        5.62       -2.86     59.58 o 
   4   8  13       19.65      115.24     71.52 o 
   6   8  13      197.21      213.94    121.70 o 
   8   8  13       23.35       85.80    130.46 o 
 -19   9  13       14.82     -147.98    147.98 o 
 -17   9  13       79.78       81.91     88.82 o 
 -15   9  13       62.24       79.55    143.19 o 
 -13   9  13       53.23      312.65    174.34 o 
 -11   9  13     1146.20     1298.81    232.22 o 
  -9   9  13      885.87      670.52    191.68 o 
  -7   9  13      352.90      560.87    156.94 o 
  -5   9  13      115.23       71.07    155.63 o 
  -3   9  13       74.31       75.48     98.90 o 
  -1   9  13        4.01       -2.23     59.08 o 
   1   9  13       69.90      -56.80     66.57 o 
   3   9  13      212.22      291.29     77.61 o 
   5   9  13      186.89      326.25     90.85 o 
   7   9  13       83.43       48.54    107.25 o 
 -16  10  13       68.52       -8.11     76.20 o 
 -14  10  13       31.47       83.78    204.66 o 
 -12  10  13     1391.14     1195.62    255.53 o 
 -10  10  13     1682.43     1700.18    285.85 o 
  -8  10  13       63.36       18.24     76.48 o 
  -6  10  13       20.09       61.86     63.46 o 
  -4  10  13        4.01      -33.62     80.12 o 
  -2  10  13        7.62        9.69     50.36 o 
   0  10  13       42.45       45.30     85.57 o 
   2  10  13       24.45       63.82     80.34 o 
   4  10  13       81.64       34.98     88.11 o 
   6  10  13      204.60       64.13    136.58 o 
 -15  11  13       63.51     -127.34    127.34 o 
 -13  11  13      206.31      465.38    281.53 o 
 -11  11  13        0.26      226.90    126.85 o 
  -9  11  13        2.19      168.50    293.58 o 
  -7  11  13        1.42       62.71     95.05 o 
  -5  11  13       11.63       32.98     35.28 o 
  -3  11  13        1.82       31.56     43.85 o 
  -1  11  13       42.39      132.75     93.47 o 
   1  11  13        7.63      121.85    100.56 o 
   3  11  13        0.87      -74.12     74.12 o 
 -10  12  13      105.74       19.46     83.73 o 
  -8  12  13        3.56      189.64    120.29 o 
  -6  12  13        8.21       20.89     72.76 o 
  -4  12  13       23.22       19.31     99.73 o 
  -2  12  13        9.29        8.61     98.08 o 
 -24   0  14      307.75      592.44    226.46 o 
 -22   0  14      493.72     1018.47    317.32 o 
 -20   0  14       99.72      327.21    131.95 o 
 -18   0  14      602.40      614.92    163.32 o 
 -16   0  14       12.92      -20.28     63.83 o 
 -14   0  14      540.22      666.54    131.08 o 
 -12   0  14       30.82       32.12     76.41 o 
 -10   0  14     1381.69     1333.72    240.84 o 
  -8   0  14       25.39      -10.65     38.16 o 
  -6   0  14      432.47      533.00    150.78 o 
  -4   0  14      311.83      163.12     73.43 o 
  -2   0  14     2196.69     2712.79    386.21 o 
   0   0  14     1024.49      687.71    207.97 o 
   2   0  14        0.23       -7.52     68.50 o 
   4   0  14      308.70      317.78    167.55 o 
   6   0  14      114.58      123.14    111.73 o 
   8   0  14        0.27       28.91     72.15 o 
  10   0  14      493.97      620.67    251.85 o 
  12   0  14       34.06       87.30    134.66 o 
 -25   1  14       17.34       19.93    143.70 o 
 -23   1  14      253.83      199.48    102.52 o 
 -21   1  14      149.73      451.70    155.33 o 
 -19   1  14       21.01      106.26     78.81 o 
 -17   1  14     1034.38     1200.07    141.23 o 
 -15   1  14       38.94      -36.12     36.12 o 
 -13   1  14        1.88       13.82     36.94 o 
 -11   1  14     1006.58     1037.99    107.30 o 
  -9   1  14       82.97      202.27     87.38 o 
  -7   1  14      372.26      441.81    100.86 o 
  -5   1  14       44.50      -74.71     74.71 o 
  -3   1  14       34.27      153.10     90.04 o 
  -1   1  14     1701.77     1722.57    223.48 o 
   1   1  14       37.81      -34.55     54.00 o 
   3   1  14       87.96       71.70    106.53 o 
   5   1  14        3.97      -41.17     74.25 o 
   7   1  14       25.32      -10.42     55.97 o 
   9   1  14        2.27        4.11    138.70 o 
  11   1  14       24.62        3.70     61.16 o 
  13   1  14        4.63      -11.65    114.07 o 
 -24   2  14       87.38      564.36    259.47 o 
 -22   2  14      559.59      650.12    243.87 o 
 -20   2  14       14.43       98.80     76.16 o 
 -18   2  14       94.13      207.95     84.51 o 
 -16   2  14      230.44      265.07     62.74 o 
 -14   2  14       58.70       91.54     46.93 o 
 -12   2  14       26.41       46.06     39.47 o 
 -10   2  14       17.05       25.99     45.66 o 
  -8   2  14       95.52       98.61    132.81 o 
  -6   2  14        0.09       58.27     77.12 o 
  -4   2  14        8.99      -23.05     57.27 o 
  -2   2  14        4.14      -49.69     67.71 o 
   0   2  14      287.87      360.42    107.70 o 
   2   2  14      126.16       48.40     66.89 o 
   4   2  14       16.90      110.31     62.03 o 
   6   2  14      152.66      352.29    129.82 o 
   8   2  14       76.52       65.16     78.62 o 
  10   2  14       90.22      187.04    118.94 o 
  12   2  14        1.62       23.00     87.04 o 
 -23   3  14      367.82      316.57    209.35 o 
 -21   3  14      502.52      673.90    163.41 o 
 -19   3  14      558.83      814.47    140.68 o 
 -17   3  14      339.88      170.37     51.83 o 
 -15   3  14       62.84       49.23     53.20 o 
 -13   3  14      110.12      159.64     53.07 o 
 -11   3  14       55.65       60.07     45.73 o 
  -9   3  14      340.36      292.94     67.11 o 
  -7   3  14      312.00      231.96     60.74 o 
  -5   3  14       31.66      -55.27     57.01 o 
  -3   3  14       10.61      -84.61     84.65 o 
  -1   3  14     1800.80     1627.44    214.79 o 
   1   3  14       98.58      -15.21     61.54 o 
   3   3  14      898.18     1265.76    213.37 o 
   5   3  14        6.45       95.55     88.90 o 
   7   3  14       25.44       59.23     77.89 o 
   9   3  14       15.01       11.02     62.60 o 
  11   3  14       10.83      222.76    135.99 o 
 -24   4  14       29.08       63.33    138.12 o 
 -22   4  14      236.57      263.59    189.13 o 
 -20   4  14      138.38      307.37    186.04 o 
 -18   4  14      248.39      442.25    106.50 o 
 -16   4  14        5.00       43.70     46.56 o 
 -14   4  14       63.00       89.02     55.28 o 
 -12   4  14      397.19      254.40    107.00 o 
 -10   4  14       75.96      124.98     55.89 o 
  -8   4  14       87.65      111.42     50.94 o 
  -6   4  14      144.77      188.01    116.44 o 
  -4   4  14       34.89       60.69     80.24 o 
  -2   4  14       55.36       -4.00     75.25 o 
   0   4  14      975.99      998.32    178.48 o 
   2   4  14      224.41      197.31    128.39 o 
   4   4  14      473.11      465.46    129.06 o 
   6   4  14       31.30       68.52     95.03 o 
   8   4  14       11.74      247.78    119.39 o 
  10   4  14        5.27       34.23    207.73 o 
 -23   5  14      253.38      109.21    126.17 o 
 -21   5  14       12.76       88.58    139.65 o 
 -19   5  14      103.64       53.82    135.27 o 
 -17   5  14      481.57      582.09    120.53 o 
 -15   5  14      132.25      135.62     80.82 o 
 -13   5  14      451.86      332.57     90.59 o 
 -11   5  14      298.99      207.21     83.06 o 
  -9   5  14       28.15       25.97     44.01 o 
  -7   5  14       57.94       11.24     71.22 o 
  -5   5  14        0.32       13.57     43.70 o 
  -3   5  14        0.45       66.10     68.87 o 
  -1   5  14      428.49      222.89    113.86 o 
   1   5  14      225.61      421.25    177.48 o 
   3   5  14       15.83       45.92     68.42 o 
   5   5  14      401.42      582.84    152.30 o 
   7   5  14       56.01      -17.50    111.89 o 
   9   5  14       36.82      104.87     69.71 o 
  11   5  14       10.88      133.34    175.95 o 
 -22   6  14      143.36      176.21    183.23 o 
 -20   6  14      190.78      158.84    137.62 o 
 -18   6  14        7.24      111.38    149.76 o 
 -16   6  14       35.95       -6.36     70.50 o 
 -14   6  14      193.15      157.87     72.27 o 
 -12   6  14        2.46       10.81    115.91 o 
 -10   6  14       82.06       37.69    131.03 o 
  -8   6  14      431.65      578.74    172.39 o 
  -6   6  14      453.65      602.90    130.26 o 
  -4   6  14        4.19       83.14     50.03 o 
  -2   6  14     1201.70     1404.72    209.41 o 
   0   6  14      603.04      642.88    138.36 o 
   2   6  14        0.08       53.84     97.02 o 
   4   6  14       69.59       28.29    120.64 o 
   6   6  14       84.80      219.79    101.52 o 
   8   6  14       33.75      195.33    121.85 o 
  10   6  14       22.19       71.94     70.55 o 
 -21   7  14        4.08      128.89    175.89 o 
 -19   7  14        1.11      145.69    175.78 o 
 -17   7  14      224.68      448.94    153.76 o 
 -15   7  14       35.01      -13.98    127.65 o 
 -13   7  14       15.21      -62.40     76.44 o 
 -11   7  14       12.87        0.57     56.90 o 
  -9   7  14      431.33      607.61    155.89 o 
  -7   7  14      212.65      184.30     86.06 o 
  -5   7  14      435.83      182.04     91.16 o 
  -3   7  14      121.57      110.33     58.64 o 
  -1   7  14      175.05      245.84    107.11 o 
   1   7  14       41.17      337.25    285.00 o 
   3   7  14       12.88      -31.83     60.17 o 
   5   7  14       49.70       42.12     72.57 o 
   7   7  14        7.82       55.11    155.99 o 
   9   7  14        1.47       83.42     98.16 o 
 -20   8  14        3.95       30.09    133.81 o 
 -18   8  14        9.49      -94.15    163.71 o 
 -16   8  14      339.30      634.86    263.97 o 
 -14   8  14      119.39       38.91     91.73 o 
 -12   8  14      202.82      279.26    147.38 o 
 -10   8  14       31.13      -30.05     72.46 o 
  -8   8  14      303.51      195.87    132.79 o 
  -6   8  14       97.40       60.76     78.58 o 
  -4   8  14        0.37       15.55     64.78 o 
  -2   8  14       20.28       50.96     55.34 o 
   0   8  14       20.90       59.34     88.06 o 
   2   8  14       11.06       23.25     78.79 o 
   4   8  14       12.51       26.33     74.88 o 
   6   8  14       57.87      131.37     71.57 o 
 -17   9  14        5.38       99.03    196.93 o 
 -15   9  14       69.32       78.66    105.70 o 
 -13   9  14       22.34      378.71    152.23 o 
 -11   9  14      211.94      215.25     90.21 o 
  -9   9  14        3.01      -66.82    155.52 o 
  -7   9  14       56.38       10.59     67.47 o 
  -5   9  14       50.64      215.43    126.96 o 
  -3   9  14       12.74      -80.94     80.94 o 
  -1   9  14       37.02      -42.93     72.80 o 
   1   9  14       44.69       43.77     69.11 o 
   3   9  14        9.75       46.01     82.43 o 
   5   9  14       36.57      130.05     94.35 o 
 -14  10  14       12.35      169.31    141.72 o 
 -12  10  14      129.80       26.83     79.22 o 
 -10  10  14      449.40      570.31    171.10 o 
  -8  10  14       86.56      227.12    128.40 o 
  -6  10  14        0.53      -95.16     95.16 o 
  -4  10  14      212.37      273.58     95.67 o 
  -2  10  14       30.84       50.26     66.60 o 
   0  10  14       91.18       -4.94     99.13 o 
   2  10  14       37.28      -81.31     81.31 o 
 -11  11  14      653.03      584.54    455.67 o 
  -9  11  14      307.70      191.20    226.59 o 
  -7  11  14        8.69      108.75     71.11 o 
  -5  11  14       13.61       30.59     57.57 o 
  -3  11  14       54.29      169.71    124.13 o 
  -1  11  14        0.00      136.93     71.89 o 
 -23   1  15        2.82       14.69    108.32 o 
 -21   1  15     1788.92     1647.72    195.26 o 
 -19   1  15      185.47      596.33    162.67 o 
 -17   1  15       46.66       20.60     45.93 o 
 -15   1  15       40.76      -32.05     32.05 o 
 -13   1  15       55.82       78.38     51.05 o 
 -11   1  15      103.65       81.65     59.14 o 
  -9   1  15       14.23       66.46     51.89 o 
  -7   1  15        8.36      -73.67     73.67 o 
  -5   1  15      196.15       37.99     52.52 o 
  -3   1  15      776.97      719.43    152.47 o 
  -1   1  15     1472.11     2021.42    259.28 o 
   1   1  15        4.59      147.87    108.00 o 
   3   1  15       44.09      136.92     83.95 o 
   5   1  15       13.49       70.18    120.03 o 
   7   1  15       73.60        6.81     66.20 o 
   9   1  15       53.71      180.05     96.33 o 
  11   1  15       38.05      124.77    113.27 o 
 -24   2  15       98.97      231.21    108.31 o 
 -22   2  15        4.28      309.23    112.01 o 
 -20   2  15      564.44      627.24    139.87 o 
 -18   2  15      203.43      184.50    129.71 o 
 -16   2  15      147.16      -60.92    165.66 o 
 -14   2  15       51.74      -26.40     40.91 o 
 -12   2  15       85.82       83.39     42.98 o 
 -10   2  15       48.48       15.46     89.15 o 
  -8   2  15      315.91      332.10     91.52 o 
  -6   2  15      166.68      116.04    129.64 o 
  -4   2  15       96.90       85.53    120.61 o 
  -2   2  15       11.03      -84.42     84.42 o 
   0   2  15     1788.30     1949.42    249.30 o 
   2   2  15       12.78      139.66     94.17 o 
   4   2  15       88.67      113.52    121.43 o 
   6   2  15       32.39        2.15    118.43 o 
   8   2  15      297.97      389.84    222.60 o 
  10   2  15       68.89       89.27    209.55 o 
 -23   3  15      157.18      389.20    244.16 o 
 -21   3  15      146.66      176.52    147.56 o 
 -19   3  15      233.92      275.76     97.57 o 
 -17   3  15      165.66      179.09    101.77 o 
 -15   3  15      149.67      136.52     54.42 o 
 -13   3  15      395.02      305.03     76.86 o 
 -11   3  15      371.10      414.62     84.52 o 
  -9   3  15       57.56       28.79     42.07 o 
  -7   3  15        8.20      -74.09     74.09 o 
  -5   3  15       45.00      -90.82     90.82 o 
  -3   3  15      395.31      405.00    127.22 o 
  -1   3  15      238.73      423.95    125.87 o 
   1   3  15      623.93      805.59    160.73 o 
   3   3  15       73.36      173.54    106.50 o 
   5   3  15       78.20      136.26     99.43 o 
   7   3  15      175.15      316.91    130.46 o 
   9   3  15      352.31      363.87    163.24 o 
 -22   4  15       75.85       99.05    131.28 o 
 -20   4  15       53.77      -69.40    107.36 o 
 -18   4  15        5.40       88.03     60.88 o 
 -16   4  15      358.87      430.16     95.94 o 
 -14   4  15      275.58      193.27     74.78 o 
 -12   4  15      379.38      381.31    107.56 o 
 -10   4  15      770.08      915.55    121.75 o 
  -8   4  15        0.32      -11.32     37.32 o 
  -6   4  15       80.75      181.83     75.85 o 
  -4   4  15      172.31       82.64    100.22 o 
  -2   4  15       60.04      147.77     86.55 o 
   0   4  15      745.65      731.62    162.65 o 
   2   4  15      258.88      214.93    105.51 o 
   4   4  15       20.85      193.59    110.24 o 
   6   4  15        2.58       85.87    112.57 o 
   8   4  15       27.99       60.60     79.22 o 
 -21   5  15      200.46      330.05    202.67 o 
 -19   5  15       30.10      131.78    162.58 o 
 -17   5  15      133.62      425.23    129.80 o 
 -15   5  15       36.30      115.07     84.46 o 
 -13   5  15      818.22     1031.34    172.63 o 
 -11   5  15       80.69      -27.43     73.54 o 
  -9   5  15       13.30       31.81     47.66 o 
  -7   5  15       59.11      -23.72     34.00 o 
  -5   5  15        1.53       94.19     72.82 o 
  -3   5  15      130.53      101.49    139.79 o 
  -1   5  15       90.53      205.44    114.03 o 
   1   5  15        4.47      -12.70    149.39 o 
   3   5  15       27.69       93.37    104.66 o 
   5   5  15       25.26      -10.05     91.67 o 
   7   5  15       12.25      209.38    187.47 o 
   9   5  15       11.50      -18.65     78.90 o 
 -20   6  15       70.28       46.38    133.01 o 
 -18   6  15       39.57       51.06    167.87 o 
 -16   6  15        1.59       87.67    117.86 o 
 -14   6  15       61.81      154.65     78.16 o 
 -12   6  15      510.99      186.46    173.42 o 
 -10   6  15        0.07      -63.16     80.63 o 
  -8   6  15      171.91      298.32    102.14 o 
  -6   6  15        1.79       61.00     57.72 o 
  -4   6  15       32.08      115.14     93.70 o 
  -2   6  15      102.15       12.37    162.45 o 
   0   6  15       16.48      109.63     79.56 o 
   2   6  15       29.56       79.43    179.79 o 
   4   6  15        4.11      -31.05     71.92 o 
   6   6  15        0.23      148.17     87.19 o 
   8   6  15       49.53      254.85    125.71 o 
 -19   7  15       23.72      209.03    119.04 o 
 -17   7  15        5.11      -63.17    122.73 o 
 -15   7  15       80.93      171.00    105.11 o 
 -13   7  15      159.21        1.83    107.23 o 
 -11   7  15      399.11      157.22     94.66 o 
  -9   7  15       14.45       66.31     76.31 o 
  -7   7  15      141.65       75.57     58.18 o 
  -5   7  15       75.83       88.64     62.80 o 
  -3   7  15        3.35       40.75     72.91 o 
  -1   7  15      275.31      245.54    100.13 o 
   1   7  15       24.30       36.65     62.76 o 
   3   7  15       17.74       94.67    126.06 o 
   5   7  15       11.00      134.34    119.66 o 
 -18   8  15        4.87      357.92    160.58 o 
 -16   8  15        1.25       52.18    124.92 o 
 -14   8  15      166.85      167.26    119.45 o 
 -12   8  15      371.81      523.07    155.63 o 
 -10   8  15       30.59       10.57    134.80 o 
  -8   8  15       94.77       56.92     64.73 o 
  -6   8  15       46.95       -9.60    122.33 o 
  -4   8  15       81.81      180.28    100.05 o 
  -2   8  15      166.43      139.29     90.45 o 
   0   8  15      217.96      102.01     53.54 o 
   2   8  15       80.38      229.36    117.94 o 
   4   8  15        0.05       89.16     76.00 o 
 -15   9  15      335.91      277.83    381.33 o 
 -13   9  15      287.30      484.12    313.49 o 
 -11   9  15       93.46      312.53    123.84 o 
  -9   9  15       88.91      -24.63     90.97 o 
  -7   9  15       11.71      -40.83     72.41 o 
  -5   9  15        9.93      -33.74     65.47 o 
  -3   9  15      174.48       34.11     52.47 o 
  -1   9  15      122.60       54.13     91.90 o 
   1   9  15        8.01       16.92    142.64 o 
 -12  10  15       78.40      304.84    156.76 o 
 -10  10  15      243.98      166.95    167.73 o 
  -8  10  15       29.91      159.33    103.56 o 
  -6  10  15        2.85      -33.72     70.63 o 
  -4  10  15       18.53       54.65     78.11 o 
  -2  10  15        3.51       51.81     99.52 o 
 -22   0  16     1016.17     1046.61    236.17 o 
 -20   0  16     4014.07     4350.42    451.69 o 
 -18   0  16        0.27      -21.82    100.67 o 
 -16   0  16      146.42      148.26     71.39 o 
 -14   0  16      170.08      292.70    100.80 o 
 -12   0  16       18.13      -11.63     89.64 o 
 -10   0  16       14.05      -16.38     68.73 o 
  -8   0  16      697.93      954.60    223.91 o 
  -6   0  16      120.23      100.17     97.78 o 
  -4   0  16     1364.34     1662.18    312.45 o 
  -2   0  16     2938.02     2978.79    438.63 o 
   0   0  16     1714.09     1937.42    367.63 o 
   2   0  16      125.70      110.44     93.40 o 
   4   0  16        0.59      -78.07     78.07 o 
   6   0  16       23.89       75.40    167.80 o 
   8   0  16       75.93      433.27    225.11 o 
 -21   1  16      407.13      668.34    154.42 o 
 -19   1  16      607.86      602.24    136.92 o 
 -17   1  16       53.59      -11.20     40.37 o 
 -15   1  16      366.90      284.20     95.39 o 
 -13   1  16       25.93       76.66     66.16 o 
 -11   1  16      184.39      144.93     81.92 o 
  -9   1  16      241.85      251.29     76.76 o 
  -7   1  16       39.63       56.64     99.70 o 
  -5   1  16     1209.66     1273.07    190.81 o 
  -3   1  16      882.99     1002.21    184.46 o 
  -1   1  16      112.28      292.39    124.30 o 
   1   1  16      355.86      265.81    114.97 o 
   3   1  16       16.58      -70.81     70.81 o 
   5   1  16        6.24        7.94    107.66 o 
   7   1  16        2.92       94.62     94.58 o 
 -22   2  16        1.31       89.36     73.84 o 
 -20   2  16      225.25      561.40    139.36 o 
 -18   2  16      160.32      194.22    177.46 o 
 -16   2  16      122.36       65.73     93.90 o 
 -14   2  16      159.81      120.11     93.89 o 
 -12   2  16       35.47      -19.90     49.94 o 
 -10   2  16       50.72      103.97     69.21 o 
  -8   2  16       41.61      -94.76     94.76 o 
  -6   2  16        4.24       27.98    165.31 o 
  -4   2  16      952.53      903.21    170.87 o 
  -2   2  16       20.39      -13.21     54.85 o 
   0   2  16      166.04      134.47    122.61 o 
   2   2  16      145.57      150.37    102.40 o 
   4   2  16       10.19      103.74     83.14 o 
   6   2  16        1.89       58.50    121.27 o 
   8   2  16      126.56       98.66    148.33 o 
 -21   3  16        3.05       59.12    120.39 o 
 -19   3  16      184.14       95.78     66.21 o 
 -17   3  16        2.89      -27.38    136.48 o 
 -15   3  16        0.47       25.09     61.81 o 
 -13   3  16       58.90      -79.49     79.49 o 
 -11   3  16       10.16       59.29     47.42 o 
  -9   3  16        6.78       -0.57     65.61 o 
  -7   3  16       33.34      -73.30     73.30 o 
  -5   3  16      260.48       80.04     57.46 o 
  -3   3  16      760.93      679.73    141.95 o 
  -1   3  16        6.51       32.98     70.85 o 
   1   3  16      243.01      371.20    243.96 o 
   3   3  16       42.27      243.08    164.68 o 
   5   3  16        0.10      -80.57    168.19 o 
   7   3  16       41.81      144.93    116.46 o 
 -20   4  16        0.80      -37.95     94.86 o 
 -18   4  16       13.39      -41.88     74.39 o 
 -16   4  16      105.23       75.45     80.04 o 
 -14   4  16      201.80      149.09     70.48 o 
 -12   4  16      293.12      282.48     88.74 o 
 -10   4  16       25.75       70.12     55.43 o 
  -8   4  16      148.35      127.01     59.69 o 
  -6   4  16        1.05       17.64    137.02 o 
  -4   4  16      403.88      286.27    110.03 o 
  -2   4  16      225.51      335.72    130.19 o 
   0   4  16       12.87      -64.87     64.87 o 
   2   4  16        0.01      -10.68     91.71 o 
   4   4  16       14.03      112.51    100.91 o 
   6   4  16        6.03      -34.55     93.11 o 
 -19   5  16       10.08      -23.77    106.09 o 
 -17   5  16        1.09      274.67    148.52 o 
 -15   5  16       11.90      -49.76     49.76 o 
 -13   5  16        2.48      -19.41     64.02 o 
 -11   5  16      437.66      493.43    133.22 o 
  -9   5  16        1.80      114.70     70.84 o 
  -7   5  16       59.56       52.36    117.94 o 
  -5   5  16      209.04      223.78    103.92 o 
  -3   5  16      187.19      288.61    103.45 o 
  -1   5  16        4.91       14.61    120.13 o 
   1   5  16        1.20       19.89     87.64 o 
   3   5  16       85.90      110.47     85.49 o 
   5   5  16        3.01      130.11    102.79 o 
 -18   6  16       10.86       65.17    114.10 o 
 -16   6  16       14.19       42.04     99.26 o 
 -14   6  16        0.16       -1.21     60.28 o 
 -12   6  16       12.06      -55.53     57.07 o 
 -10   6  16      405.68      333.07    115.94 o 
  -8   6  16        3.51       -5.57     52.00 o 
  -6   6  16       12.57      -10.18     80.20 o 
  -4   6  16      166.86      183.09     72.84 o 
  -2   6  16       78.31      176.55    103.04 o 
   0   6  16       78.46       34.65     65.67 o 
   2   6  16       30.49       29.23     68.05 o 
   4   6  16       35.24      -35.32    108.54 o 
 -17   7  16       13.94      189.82    129.94 o 
 -15   7  16      134.89      125.26    116.61 o 
 -13   7  16      133.13       43.10     87.67 o 
 -11   7  16       19.78       53.12     77.77 o 
  -9   7  16       98.92       11.65     72.29 o 
  -7   7  16        3.83      -68.66     68.66 o 
  -5   7  16       71.10       68.07     77.05 o 
  -3   7  16      322.26      125.41    236.13 o 
  -1   7  16      164.64      111.08     90.27 o 
   1   7  16       20.25       62.47     97.84 o 
   3   7  16        1.19      -49.19     81.08 o 
 -14   8  16       31.95       23.50    122.36 o 
 -12   8  16      109.32      106.36    104.19 o 
 -10   8  16       45.66      -73.30     73.30 o 
  -8   8  16       38.42       93.24    112.84 o 
  -6   8  16       70.89      142.39    145.80 o 
  -4   8  16        0.43       48.91     85.71 o 
  -2   8  16       23.77       97.30     92.60 o 
   0   8  16       35.30       29.15     71.29 o 
 -11   9  16       28.55      142.63     94.50 o 
  -9   9  16        4.63       12.51     67.78 o 
  -7   9  16        0.19      -31.34     91.13 o 
  -5   9  16        0.02      -64.48    157.51 o 
  -3   9  16       17.22       61.58     94.60 o 
 -21   1  17       98.45      215.01    105.11 o 
 -19   1  17      272.06       81.35     86.33 o 
 -17   1  17       58.93       84.13     64.75 o 
 -15   1  17       37.08       61.72     96.15 o 
 -13   1  17        6.39      -38.86     38.86 o 
 -11   1  17       28.26       11.84     50.32 o 
  -9   1  17        7.38       -4.73     54.58 o 
  -7   1  17       71.79      192.84     72.44 o 
  -5   1  17      119.60      127.80     86.58 o 
  -3   1  17      741.29     1313.94    225.61 o 
  -1   1  17       15.73      116.75    139.86 o 
   1   1  17       54.11      166.21    108.70 o 
   3   1  17        0.34     -141.43    141.43 o 
   5   1  17       18.35       99.18    110.09 o 
 -20   2  17        0.52       73.71     81.72 o 
 -18   2  17      150.13      163.26     63.90 o 
 -16   2  17        1.95      -58.31     58.31 o 
 -14   2  17        5.50       13.42     83.73 o 
 -12   2  17       90.71      -25.89     53.50 o 
 -10   2  17      256.41      260.63     82.44 o 
  -8   2  17      100.75       57.15    159.77 o 
  -6   2  17      252.62      297.28    111.14 o 
  -4   2  17        7.04       56.72     93.06 o 
  -2   2  17      488.74      510.58    157.67 o 
   0   2  17        4.72      -25.70    190.36 o 
   2   2  17       21.43       23.73     62.39 o 
   4   2  17       34.15      -16.97     84.01 o 
 -19   3  17       35.54      -36.72     66.36 o 
 -17   3  17       36.48      -15.70     71.63 o 
 -15   3  17       27.04      -24.76     39.04 o 
 -13   3  17      217.65       78.99     60.83 o 
 -11   3  17     1333.85     1721.69    258.94 o 
  -9   3  17        4.42       -6.01     56.94 o 
  -7   3  17      351.87      170.38     95.51 o 
  -5   3  17      149.27      169.75    143.15 o 
  -3   3  17        2.69       86.39     75.47 o 
  -1   3  17      165.05      127.44     94.98 o 
   1   3  17       32.21      239.50    137.18 o 
   3   3  17       29.34      105.44     84.42 o 
   5   3  17        6.52       91.04    107.71 o 
 -18   4  17       37.12       13.57     84.51 o 
 -16   4  17        6.14       40.02     81.94 o 
 -14   4  17        9.73       -5.14     47.19 o 
 -12   4  17      683.76      603.57    145.97 o 
 -10   4  17      281.82      113.21     99.08 o 
  -8   4  17       62.87       85.25     74.91 o 
  -6   4  17      243.49      221.57     83.63 o 
  -4   4  17        1.81      166.08     93.25 o 
  -2   4  17       38.02        1.82    165.36 o 
   0   4  17       85.00       70.99    124.11 o 
   2   4  17        0.22       -8.15     70.54 o 
   4   4  17       60.45      163.10    106.67 o 
 -17   5  17        0.37      193.22     82.10 o 
 -15   5  17        2.35      -57.12     64.30 o 
 -13   5  17       19.01       27.10    121.81 o 
 -11   5  17       10.38       10.62     65.17 o 
  -9   5  17       25.40       44.04    109.38 o 
  -7   5  17       44.52      189.91     91.41 o 
  -5   5  17        1.45     -273.37    400.43 o 
  -3   5  17       11.98      257.54    127.26 o 
  -1   5  17       18.89       37.41     95.39 o 
   1   5  17       33.22       22.92    172.60 o 
   3   5  17       43.74      249.24    129.73 o 
 -16   6  17        0.68       10.84    102.08 o 
 -14   6  17       14.12      -23.93     58.99 o 
 -12   6  17       47.39      -55.71     73.42 o 
 -10   6  17       62.46      -37.89     53.46 o 
  -8   6  17        0.40      -22.09     52.10 o 
  -6   6  17       67.31      142.55     96.35 o 
  -4   6  17       63.87      -18.20    109.73 o 
  -2   6  17       16.28       19.53     66.03 o 
   0   6  17      116.88      215.99     84.59 o 
 -13   7  17        0.52      -38.20     56.19 o 
 -11   7  17        0.03        8.87    118.61 o 
  -9   7  17       77.62      -28.83     55.24 o 
  -7   7  17        3.56      127.69     88.20 o 
  -5   7  17      282.79       78.36     76.76 o 
  -3   7  17        8.26      148.22    195.29 o 
  -1   7  17       17.30      161.04    154.52 o 
 -10   8  17       32.77       49.06    104.50 o 
  -8   8  17       84.02      150.23    128.92 o 
  -6   8  17        1.99       -4.29    123.58 o 
 -18   0  18       51.37     -123.94    143.95 o 
 -16   0  18       87.91      -56.26    129.54 o 
 -14   0  18        3.45      -57.38     78.30 o 
 -12   0  18      130.14       57.95    229.63 o 
 -10   0  18        2.22      110.23     83.79 o 
  -8   0  18       55.62      109.67    101.46 o 
  -6   0  18      332.23      350.97    178.73 o 
  -4   0  18      993.90     1444.52    338.18 o 
  -2   0  18     3790.06     3769.39    546.65 o 
   0   0  18        0.06      203.93    231.55 o 
   2   0  18      144.54      153.85    177.07 o 
 -17   1  18      141.89      -37.83     96.49 o 
 -15   1  18      156.58      120.11     62.46 o 
 -13   1  18       39.43      106.06     88.26 o 
 -11   1  18        6.09      -18.73     53.41 o 
  -9   1  18       31.76       -0.80     59.74 o 
  -7   1  18       72.79       43.62     76.56 o 
  -5   1  18       12.13      183.55    199.86 o 
  -3   1  18      882.42      768.19    194.64 o 
  -1   1  18      337.46      311.40    132.48 o 
   1   1  18       57.19      241.47    110.10 o 
 -18   2  18        0.91       85.96     51.44 o 
 -16   2  18      290.07      251.64    123.20 o 
 -14   2  18        8.94      -26.18     51.18 o 
 -12   2  18        0.35      104.19     76.88 o 
 -10   2  18       93.20       38.96     79.42 o 
  -8   2  18        0.16        2.15     72.28 o 
  -6   2  18        3.84      -15.98    125.64 o 
  -4   2  18       21.78       44.71     93.53 o 
  -2   2  18       64.39       41.98    148.34 o 
   0   2  18        6.45       21.61     65.22 o 
   2   2  18       98.50      250.72    177.02 o 
 -17   3  18        0.42      -64.78     75.77 o 
 -15   3  18       26.77       22.96     48.23 o 
 -13   3  18       53.28       40.87     57.43 o 
 -11   3  18        0.13      -93.80     93.80 o 
  -9   3  18        4.96      -67.02    113.15 o 
  -7   3  18       11.07        3.96     60.68 o 
  -5   3  18        5.99       60.57    148.13 o 
  -3   3  18       14.87      -38.17     62.35 o 
  -1   3  18       78.00       54.40     92.67 o 
   1   3  18       24.46       74.80     76.48 o 
 -16   4  18       20.78      -44.78     62.78 o 
 -14   4  18       15.67      -14.00     66.14 o 
 -12   4  18      341.22      151.76    118.43 o 
 -10   4  18      172.01      165.56    102.84 o 
  -8   4  18       15.33      -92.20     92.20 o 
  -6   4  18       46.12      116.12     79.06 o 
  -4   4  18       12.57      -31.17     74.32 o 
  -2   4  18        2.43       88.03    162.74 o 
   0   4  18        2.80      179.97    269.80 o 
 -13   5  18        1.44       28.96    117.50 o 
 -11   5  18      237.24      217.54    281.24 o 
  -9   5  18       40.76      -59.08     75.17 o 
  -7   5  18       12.35      -15.17    115.54 o 
  -5   5  18        0.15       12.30     83.99 o 
  -3   5  18        0.18      205.05    153.59 o 
  -1   5  18       10.57      120.40     91.23 o 
 -12   6  18        1.76      -40.69     80.81 o 
 -10   6  18       14.68       -2.58     71.84 o 
  -8   6  18       45.69        2.64    171.76 o 
  -6   6  18        8.58      -59.94    161.64 o 
  -4   6  18       27.71        3.48     80.87 o 
 -13   1  19        4.58        1.80     60.94 o 
 -11   1  19       37.29      142.82     86.64 o 
  -9   1  19        0.64      -24.37     46.37 o 
  -7   1  19        2.80      139.34    103.96 o 
  -5   1  19      154.75      421.90    237.82 o 
  -3   1  19      496.64      571.80    159.47 o 
 -14   2  19       46.84      -51.53     85.64 o 
 -12   2  19       73.36        7.38    128.38 o 
 -10   2  19       16.22       52.50     92.71 o 
  -8   2  19       16.60       47.54     71.68 o 
  -6   2  19        0.58       -5.60    177.25 o 
  -4   2  19       55.61       -8.40     81.39 o 
 -11   3  19       93.69       69.88    155.77 o 
  -9   3  19       51.10      -66.37     95.81 o 
  -7   3  19       30.37      202.31    144.79 o 
  -5   3  19       32.26       -3.39    151.31 o 
                                                 
